# Supplementary material for: The wild tomato species Solanum chilense shows variation in pathogen resistance between geographically distinct populations
Source: PeerJ. 2017 Jan 18;5:e2910. doi: 10.7717/peerj.2910 (PMC5248578; doi:10.7717/peerj.2910)
Supplement: Data S2 [file peerj-05-2910-s002.txt]

"accession" "Latitude" "Longitude" "Altitude" "Mean.Temp.Warm.Q" "Mean.Temp.Cold.Q" "Annual.Precip" "Precip.Wettest.Month" "Annual.Mean.Temp" "Precip.Driest.Month" "Precip.Seasonality" "Precip.Wettest.Q" "Precip.Driest.Q" "Precip.Warm.Q" "Precip.Cold.Q" "Mean.Diurnal.Range" "Isothermality" "Temperature.Seasonality" "Max.Temp.Warm.Month" "Min.Temp.Cold.Month" "Temp.Annual.Range" "Mean.Temp.Wettest.Q" "Mean.Temp.Driest.Q"
"1" "LA1963" -18.06667 -70.31667 0.2 21.8 14.9 1.1 0.4 18.2 0 12.6 0.8 0 0 0.5 10.1 5.5 266.8 27.7 9.6 18.1 15.1 218
"2" "LA2931" -20.91667 -69.06667 2.275 15.8 8.1 1.8 0.8 12.3 0 14.6 1.7 0 1.6 0 14.3 6.4 295.3 22.9 0.6 22.3 15.8 104
"3" "LA2932" -22.46806 -70.225 0.35 21.9 15.3 0.2 0.1 18.6 0 3.7 0.2 0 0 0.2 8 5.1 256.5 26.6 11.2 15.4 15.3 219
"4" "LA3111" -17.46667 -70.03333 3.07 13.6 8.9 12.1 4.2 11.6 0 13.8 10.4 0 9.4 0.1 16.2 7.4 187.9 21.5 -0.2 21.7 13.4 92
"5" "LA4107" -25.31889 -70.44611 0.086 21.7 14.7 2.2 0.5 18.2 0 10 1.5 0 0 1.5 9.2 5.1 264.4 27 9.3 17.7 14.7 217
"6" "LA4117" -22.9075 -67.94083 3.54 12 3.8 3.9 2.1 8.5 0 15 3.4 0 3.4 0 16.9 6.5 322.3 20.3 -5.5 25.8 12 62
"7" "LA4330" -22.35083 -68.31972 3.126 13.4 5.5 3.2 2 10 0 18.5 2.8 0 2.8 0 16.1 6.5 311.6 21.4 -3.3 24.7 13.4 79
