# Supplementary material for: The wild tomato species Solanum chilense shows variation in pathogen resistance between geographically distinct populations
Source: PeerJ. 2017 Jan 18;5:e2910. doi: 10.7717/peerj.2910 (PMC5248578; doi:10.7717/peerj.2910)
Supplement: Data S3 [file peerj-05-2910-s003.gz]

Archive with 4 entries (4 files):
- RawDataPhy.csv
- RawDataFus.csv
- RawDataAlt2.csv
- RawDataAlt.csv
