# Supplementary material for: The wild tomato species Solanum chilense shows variation in pathogen resistance between geographically distinct populations
Source: PeerJ. 2017 Jan 18;5:e2910. doi: 10.7717/peerj.2910 (PMC5248578; doi:10.7717/peerj.2910)
Supplement: Data S3 [file peerj-05-2910-s003.gz › RawDataPhy.csv]

accession	exp	scored	dpi	box	leaf	infected	not_infected	inf_frac	RLY	group
1	LA1963	start0428	scored0504	6	F	12	1	8	0.1111111111	Phy	CENTRAL
2	LA1963	start0314	scored0321	7	D	13	5	4	0.5555555556	Phy	CENTRAL
3	LA1963	start0425	scored0504	9	O	15	2	6	0.25	Phy	CENTRAL
4	LA1963	start0314	scored0321	7	D	14	1	8	0.1111111111	Phy	CENTRAL
5	LA1963	start0428	scored0504	6	H	14	1	7	0.125	Phy	CENTRAL
6	LA1963	start0314	scored0321	7	B	16	3	6	0.3333333333	Phy	CENTRAL
7	LA1963	start0428	scored0504	6	B	2	2	7	0.2222222222	Phy	CENTRAL
8	LA1963	start0314	scored0321	7	B	15	0	9	0	Phy	CENTRAL
9	LA1963	start0421	scored0427	7	D	11	6	3	0.6666666667	Phy	CENTRAL
10	LA1963	start0421	scored0427	7	D	12	7	2	0.7777777778	Phy	CENTRAL
11	LA1963	start0421	scored0427	7	G	4	1	5	0.1666666667	Phy	CENTRAL
12	LA1963	start0314	scored0321	7	A	1	4	6	0.4	Phy	CENTRAL
13	LA1963	start0428	scored0504	6	H	15	0	9	0	Phy	CENTRAL
14	LA1963	start0425	scored0504	9	O	14	4	5	0.4444444444	Phy	CENTRAL
15	LA1963	start0428	scored0504	6	F	9	3	6	0.3333333333	Phy	CENTRAL
16	LA1963	start0314	scored0321	7	B	14	0	11	0	Phy	CENTRAL
17	LA1963	start0425	scored0504	9	D	4	5	6	0.4545454545	Phy	CENTRAL
18	LA1963	start0421	scored0427	7	A	10	5	4	0.5555555556	Phy	CENTRAL
19	LA1963	start0314	scored0321	7	A	3	6	3	0.6666666667	Phy	CENTRAL
20	LA1963	start0428	scored0504	6	F	11	0	9	0	Phy	CENTRAL
21	LA1963	start0425	scored0504	9	D	3	6	4	0.6	Phy	CENTRAL
22	LA1963	start0421	scored0427	7	D	10	6	5	0.5454545455	Phy	CENTRAL
23	LA1963	start0428	scored0504	6	D	11	2	8	0.2	Phy	CENTRAL
24	LA1963	start0314	scored0321	7	B	13	4	4	0.5	Phy	CENTRAL
25	LA1963	start0428	scored0504	6	B	3	0	9	0	Phy	CENTRAL
26	LA1963	start0428	scored0504	6	B	1	0	8	0	Phy	CENTRAL
27	LA1963	start0421	scored0427	7	C	8	0	7	0	Phy	CENTRAL
28	LA1963	start0425	scored0504	9	D	1	6	3	0.6666666667	Phy	CENTRAL
29	LA1963	start0314	scored0321	7	D	15	0	9	0	Phy	CENTRAL
30	LA1963	start0428	scored0504	6	D	12	1	7	0.125	Phy	CENTRAL
31	LA1963	start0314	scored0321	7	A	2	0	9	0	Phy	CENTRAL
32	LA1963	start0425	scored0504	9	C	13	4	4	0.5	Phy	CENTRAL
33	LA1963	start0428	scored0504	6	E	7	3	6	0.3333333333	Phy	CENTRAL
34	LA1963	start0421	scored0427	7	C	6	2	10	0.1666666667	Phy	CENTRAL
35	LA1963	start0428	scored0504	6	D	10	3	4	0.4285714286	Phy	CENTRAL
36	LA1963	start0421	scored0427	7	H	16	3	3	0.5	Phy	CENTRAL
37	LA1963	start0428	scored0504	6	H	16	2	7	0.2222222222	Phy	CENTRAL
38	LA1963	start0428	scored0504	6	B	4	3	6	0.3333333333	Phy	CENTRAL
39	LA1963	start0421	scored0427	7	C	7	3	3	0.5	Phy	CENTRAL
40	LA1963	start0421	scored0427	7	D	9	6	5	0.5454545455	Phy	CENTRAL
41	LA1963	start0421	scored0427	7	H	15	4	4	0.5	Phy	CENTRAL
42	LA1963	start0428	scored0504	6	E	6	0	6	0	Phy	CENTRAL
43	LA1963	start0314	scored0321	7	A	4	5	0	1	Phy	CENTRAL
44	LA1963	start0421	scored0427	7	H	14	7	0	1	Phy	CENTRAL
45	LA1963	start0314	scored0321	7	D	16	0	5	0	Phy	CENTRAL
46	LA1963	start0421	scored0427	7	H	13	5	4	0.5555555556	Phy	CENTRAL
47	LA1963	start0421	scored0427	7	C	5	2	9	0.1818181818	Phy	CENTRAL
48	LA1963	start0425	scored0504	9	D	2	5	5	0.5	Phy	CENTRAL
49	LA1963	start0421	scored0427	7	G	3	6	2	0.75	Phy	CENTRAL
50	LA1963	start0425	scored0504	9	E	13	3	4	0.4285714286	Phy	CENTRAL
51	LA1963	start0428	scored0504	6	E	5	0	7	0	Phy	CENTRAL
52	LA1963	start0421	scored0427	7	G	1	4	7	0.3636363636	Phy	CENTRAL
53	LA2931	start0421	scored0427	7	D	16	6	2	0.75	Phy	CENTRAL
54	LA2931	start0421	scored0427	7	B	2	4	5	0.4444444444	Phy	CENTRAL
55	LA2931	start0421	scored0427	7	B	1	6	3	0.6666666667	Phy	CENTRAL
56	LA2931	start0428	scored0504	6	G	1	1	8	0.1111111111	Phy	CENTRAL
57	LA2931	start0314	scored0321	7	D	9	0	7	0	Phy	CENTRAL
58	LA2931	start0421	scored0427	7	D	14	7	2	0.7777777778	Phy	CENTRAL
59	LA2931	start0425	scored0504	9	D	6	9	1	0.9	Phy	CENTRAL
60	LA2931	start0425	scored0504	9	D	7	6	3	0.6666666667	Phy	CENTRAL
61	LA2931	start0421	scored0427	7	D	15	6	1	0.8571428571	Phy	CENTRAL
62	LA2931	start0421	scored0427	7	D	13	6	0	1	Phy	CENTRAL
63	LA2931	start0428	scored0504	6	G	4	6	2	0.75	Phy	CENTRAL
64	LA2931	start0314	scored0321	7	O	1	0	8	0	Phy	CENTRAL
65	LA2931	start0314	scored0321	7	A	5	0	7	0	Phy	CENTRAL
66	LA2931	start0421	scored0427	7	B	4	5	3	0.625	Phy	CENTRAL
67	LA2931	start0314	scored0321	7	D	11	0	9	0	Phy	CENTRAL
68	LA2931	start0428	scored0504	6	C	1	7	2	0.7777777778	Phy	CENTRAL
69	LA2931	start0428	scored0504	6	F	13	0	8	0	Phy	CENTRAL
70	LA2931	start0428	scored0504	6	F	14	0	7	0	Phy	CENTRAL
71	LA2931	start0428	scored0504	6	F	16	0	7	0	Phy	CENTRAL
72	LA2931	start0428	scored0504	6	G	2	6	2	0.75	Phy	CENTRAL
73	LA2931	start0428	scored0504	6	B	8	2	7	0.2222222222	Phy	CENTRAL
74	LA2931	start0428	scored0504	6	B	5	0	9	0	Phy	CENTRAL
75	LA2931	start0314	scored0321	7	A	6	2	7	0.2222222222	Phy	CENTRAL
76	LA2931	start0314	scored0321	7	A	7	0	9	0	Phy	CENTRAL
77	LA2931	start0421	scored0427	7	G	8	3	6	0.3333333333	Phy	CENTRAL
78	LA2931	start0428	scored0504	6	E	9	0	7	0	Phy	CENTRAL
79	LA2931	start0314	scored0321	7	D	10	0	7	0	Phy	CENTRAL
80	LA2931	start0428	scored0504	6	E	12	3	5	0.375	Phy	CENTRAL
81	LA2931	start0428	scored0504	6	C	3	2	4	0.3333333333	Phy	CENTRAL
82	LA2931	start0421	scored0427	7	C	11	4	5	0.4444444444	Phy	CENTRAL
83	LA2931	start0425	scored0504	9	O	12	1	8	0.1111111111	Phy	CENTRAL
84	LA2931	start0425	scored0504	9	D	8	0	9	0	Phy	CENTRAL
85	LA2931	start0421	scored0427	7	A	3	4	4	0.5	Phy	CENTRAL
86	LA2931	start0421	scored0427	7	A	4	7	0	1	Phy	CENTRAL
87	LA2931	start0428	scored0504	6	C	4	0	7	0	Phy	CENTRAL
88	LA2931	start0421	scored0427	7	A	1	5	0	1	Phy	CENTRAL
89	LA2931	start0428	scored0504	6	E	11	1	6	0.1428571429	Phy	CENTRAL
90	LA2931	start0421	scored0427	7	C	9	7	0	1	Phy	CENTRAL
91	LA2931	start0314	scored0321	7	A	8	4	9	0.3076923077	Phy	CENTRAL
92	LA2931	start0428	scored0504	6	E	10	0	7	0	Phy	CENTRAL
93	LA2931	start0425	scored0504	9	O	11	9	0	1	Phy	CENTRAL
94	LA2931	start0428	scored0504	6	F	15	7	2	0.7777777778	Phy	CENTRAL
95	LA2931	start0314	scored0321	7	D	12	0	7	0	Phy	CENTRAL
96	LA2931	start0425	scored0504	9	O	10	5	4	0.5555555556	Phy	CENTRAL
97	LA2931	start0314	scored0321	7	O	2	0	9	0	Phy	CENTRAL
98	LA2931	start0428	scored0504	6	B	6	4	4	0.5	Phy	CENTRAL
99	LA2931	start0428	scored0504	6	B	7	7	1	0.875	Phy	CENTRAL
100	LA2931	start0314	scored0321	7	O	4	5	2	0.7142857143	Phy	CENTRAL
101	LA2931	start0425	scored0504	9	D	5	1	8	0.1111111111	Phy	CENTRAL
102	LA2931	start0421	scored0427	7	G	5	6	3	0.6666666667	Phy	CENTRAL
103	LA2931	start0425	scored0504	9	O	9	4	4	0.5	Phy	CENTRAL
104	LA2931	start0421	scored0427	7	G	7	4	3	0.5714285714	Phy	CENTRAL
105	LA2931	start0428	scored0504	6	C	2	6	2	0.75	Phy	CENTRAL
106	LA2931	start0314	scored0321	7	O	3	1	8	0.1111111111	Phy	CENTRAL
107	LA2932	start0314	scored0321	7	D	5	3	4	0.4285714286	Phy	COAST
108	LA2932	start0428	scored0504	6	B	12	2	3	0.4	Phy	COAST
109	LA2932	start0421	scored0427	7	E	4	5	2	0.7142857143	Phy	COAST
110	LA2932	start0428	scored0504	6	D	1	2	5	0.2857142857	Phy	COAST
111	LA2932	start0314	scored0321	7	D	6	6	2	0.75	Phy	COAST
112	LA2932	start0421	scored0427	7	B	6	5	2	0.7142857143	Phy	COAST
113	LA2932	start0428	scored0504	6	B	11	1	8	0.1111111111	Phy	COAST
114	LA2932	start0421	scored0427	7	E	3	4	4	0.5	Phy	COAST
115	LA2932	start0421	scored0427	7	B	7	2	5	0.2857142857	Phy	COAST
116	LA2932	start0314	scored0321	7	D	8	7	0	1	Phy	COAST
117	LA2932	start0421	scored0427	7	B	5	6	1	0.8571428571	Phy	COAST
118	LA2932	start0314	scored0321	7	O	6	6	2	0.75	Phy	COAST
119	LA2932	start0314	scored0321	7	O	7	0	8	0	Phy	COAST
120	LA2932	start0425	scored0504	9	O	8	8	0	1	Phy	COAST
121	LA2932	start0428	scored0504	6	B	10	0	9	0	Phy	COAST
122	LA2932	start0421	scored0427	7	G	12	4	3	0.5714285714	Phy	COAST
123	LA2932	start0428	scored0504	6	A	2	0	9	0	Phy	COAST
124	LA2932	start0314	scored0321	7	D	7	0	9	0	Phy	COAST
125	LA2932	start0428	scored0504	6	E	16	0	8	0	Phy	COAST
126	LA2932	start0421	scored0427	7	E	1	5	2	0.7142857143	Phy	COAST
127	LA2932	start0421	scored0427	7	E	2	4	3	0.5714285714	Phy	COAST
128	LA2932	start0428	scored0504	6	C	5	7	2	0.7777777778	Phy	COAST
129	LA2932	start0421	scored0427	7	B	8	6	1	0.8571428571	Phy	COAST
130	LA2932	start0428	scored0504	6	B	9	0	11	0	Phy	COAST
131	LA2932	start0428	scored0504	6	C	8	1	7	0.125	Phy	COAST
132	LA2932	start0314	scored0321	7	A	9	4	4	0.5	Phy	COAST
133	LA2932	start0314	scored0321	7	O	8	7	1	0.875	Phy	COAST
134	LA2932	start0314	scored0321	7	A	11	9	0	1	Phy	COAST
135	LA2932	start0314	scored0321	7	A	12	9	0	1	Phy	COAST
136	LA2932	start0428	scored0504	6	E	13	0	6	0	Phy	COAST
137	LA2932	start0428	scored0504	6	A	3	0	9	0	Phy	COAST
138	LA2932	start0428	scored0504	6	A	4	0	8	0	Phy	COAST
139	LA2932	start0428	scored0504	6	D	3	0	9	0	Phy	COAST
140	LA2932	start0421	scored0427	7	C	15	1	5	0.1666666667	Phy	COAST
141	LA2932	start0425	scored0504	9	O	5	9	0	1	Phy	COAST
142	LA2932	start0428	scored0504	6	C	6	0	8	0	Phy	COAST
143	LA2932	start0428	scored0504	6	C	7	2	4	0.3333333333	Phy	COAST
144	LA2932	start0314	scored0321	7	O	5	6	1	0.8571428571	Phy	COAST
145	LA2932	start0425	scored0504	9	E	16	4	5	0.4444444444	Phy	COAST
146	LA2932	start0314	scored0321	7	A	10	4	4	0.5	Phy	COAST
147	LA2932	start0425	scored0504	9	O	7	7	0	1	Phy	COAST
148	LA2932	start0421	scored0427	7	C	16	5	5	0.5	Phy	COAST
149	LA2932	start0421	scored0427	7	C	14	2	7	0.2222222222	Phy	COAST
150	LA2932	start0428	scored0504	6	E	14	0	9	0	Phy	COAST
151	LA2932	start0428	scored0504	6	E	15	1	8	0.1111111111	Phy	COAST
152	LA2932	start0425	scored0504	9	E	15	9	0	1	Phy	COAST
153	LA2932	start0425	scored0504	9	O	6	8	0	1	Phy	COAST
154	LA2932	start0428	scored0504	6	A	1	0	9	0	Phy	COAST
155	LA3111	start0428	scored0504	6	B	16	1	8	0.1111111111	Phy	CENTRAL
156	LA3111	start0428	scored0504	6	G	6	0	9	0	Phy	CENTRAL
157	LA3111	start0314	scored0321	7	D	2	0	12	0	Phy	CENTRAL
158	LA3111	start0314	scored0321	7	D	4	0	10	0	Phy	CENTRAL
159	LA3111	start0428	scored0504	6	G	5	6	6	0.5	Phy	CENTRAL
160	LA3111	start0421	scored0427	7	B	12	3	7	0.3	Phy	CENTRAL
161	LA3111	start0314	scored0321	7	D	1	4	4	0.5	Phy	CENTRAL
162	LA3111	start0421	scored0427	7	E	8	3	6	0.3333333333	Phy	CENTRAL
163	LA3111	start0314	scored0321	7	D	3	0	9	0	Phy	CENTRAL
164	LA3111	start0314	scored0321	7	A	15	0	9	0	Phy	CENTRAL
165	LA3111	start0314	scored0321	7	O	9	0	11	0	Phy	CENTRAL
166	LA3111	start0428	scored0504	6	A	6	4	6	0.4	Phy	CENTRAL
167	LA3111	start0421	scored0427	7	G	15	0	9	0	Phy	CENTRAL
168	LA3111	start0421	scored0427	7	G	16	1	0	1	Phy	CENTRAL
169	LA3111	start0425	scored0504	9	D	15	2	8	0.2	Phy	CENTRAL
170	LA3111	start0421	scored0427	7	E	5	4	6	0.4	Phy	CENTRAL
171	LA3111	start0421	scored0427	7	B	9	4	3	0.5714285714	Phy	CENTRAL
172	LA3111	start0421	scored0427	7	B	10	6	3	0.6666666667	Phy	CENTRAL
173	LA3111	start0421	scored0427	7	E	7	2	5	0.2857142857	Phy	CENTRAL
174	LA3111	start0428	scored0504	6	C	11	0	9	0	Phy	CENTRAL
175	LA3111	start0314	scored0321	7	O	10	0	9	0	Phy	CENTRAL
176	LA3111	start0314	scored0321	7	O	11	0	9	0	Phy	CENTRAL
177	LA3111	start0314	scored0321	7	O	12	1	4	0.2	Phy	CENTRAL
178	LA3111	start0314	scored0321	7	A	16	0	7	0	Phy	CENTRAL
179	LA3111	start0428	scored0504	6	I	1	2	3	0.4	Phy	CENTRAL
180	LA3111	start0421	scored0427	7	G	14	2	7	0.2222222222	Phy	CENTRAL
181	LA3111	start0425	scored0504	9	D	14	7	2	0.7777777778	Phy	CENTRAL
182	LA3111	start0428	scored0504	6	I	4	5	3	0.625	Phy	CENTRAL
183	LA3111	start0425	scored0504	9	O	3	4	5	0.4444444444	Phy	CENTRAL
184	LA3111	start0428	scored0504	6	G	7	0	8	0	Phy	CENTRAL
185	LA3111	start0421	scored0427	7	E	6	7	3	0.7	Phy	CENTRAL
186	LA3111	start0428	scored0504	6	B	15	0	9	0	Phy	CENTRAL
187	LA3111	start0421	scored0427	7	F	4	1	8	0.1111111111	Phy	CENTRAL
188	LA3111	start0425	scored0504	9	E	12	5	5	0.5	Phy	CENTRAL
189	LA3111	start0314	scored0321	7	A	13	1	5	0.1666666667	Phy	CENTRAL
190	LA3111	start0314	scored0321	7	A	14	2	9	0.1818181818	Phy	CENTRAL
191	LA3111	start0428	scored0504	6	G	8	5	4	0.5555555556	Phy	CENTRAL
192	LA3111	start0428	scored0504	6	A	5	1	8	0.1111111111	Phy	CENTRAL
193	LA3111	start0425	scored0504	9	O	1	8	3	0.7272727273	Phy	CENTRAL
194	LA3111	start0428	scored0504	6	I	2	0	8	0	Phy	CENTRAL
195	LA3111	start0425	scored0504	9	D	13	9	0	1	Phy	CENTRAL
196	LA3111	start0428	scored0504	6	C	10	0	7	0	Phy	CENTRAL
197	LA3111	start0425	scored0504	9	O	4	7	1	0.875	Phy	CENTRAL
198	LA3111	start0428	scored0504	6	C	9	0	8	0	Phy	CENTRAL
199	LA3111	start0421	scored0427	7	F	2	6	3	0.6666666667	Phy	CENTRAL
200	LA3111	start0421	scored0427	7	F	3	9	3	0.75	Phy	CENTRAL
201	LA3111	start0428	scored0504	6	C	12	0	9	0	Phy	CENTRAL
202	LA3111	start0421	scored0427	7	G	13	2	7	0.2222222222	Phy	CENTRAL
203	LA4107	start0428	scored0504	6	A	12	5	3	0.625	Phy	COAST
204	LA4107	start0421	scored0427	7	B	16	3	4	0.4285714286	Phy	COAST
205	LA4107	start0314	scored0321	7	B	3	0	7	0	Phy	COAST
206	LA4107	start0314	scored0321	7	B	4	0	8	0	Phy	COAST
207	LA4107	start0314	scored0321	7	C	6	0	9	0	Phy	COAST
208	LA4107	start0421	scored0427	7	E	11	2	6	0.25	Phy	COAST
209	LA4107	start0421	scored0427	7	E	12	0	9	0	Phy	COAST
210	LA4107	start0421	scored0427	7	H	2	4	2	0.6666666667	Phy	COAST
211	LA4107	start0421	scored0427	7	B	15	9	0	1	Phy	COAST
212	LA4107	start0428	scored0504	6	A	11	0	6	0	Phy	COAST
213	LA4107	start0421	scored0427	7	H	1	5	2	0.7142857143	Phy	COAST
214	LA4107	start0421	scored0427	7	B	13	3	4	0.4285714286	Phy	COAST
215	LA4107	start0421	scored0427	7	B	14	7	3	0.7	Phy	COAST
216	LA4107	start0421	scored0427	7	E	10	2	6	0.25	Phy	COAST
217	LA4107	start0314	scored0321	7	B	2	2	6	0.25	Phy	COAST
218	LA4107	start0428	scored0504	6	C	16	2	4	0.3333333333	Phy	COAST
219	LA4107	start0314	scored0321	7	O	16	4	5	0.4444444444	Phy	COAST
220	LA4107	start0314	scored0321	7	C	5	0	9	0	Phy	COAST
221	LA4107	start0428	scored0504	6	C	15	2	6	0.25	Phy	COAST
222	LA4107	start0425	scored0504	9	E	11	8	0	1	Phy	COAST
223	LA4107	start0425	scored0504	9	E	12	9	0	1	Phy	COAST
224	LA4107	start0314	scored0321	7	C	7	2	8	0.2	Phy	COAST
225	LA4107	start0428	scored0504	6	A	9	0	8	0	Phy	COAST
226	LA4107	start0314	scored0321	7	C	8	6	2	0.75	Phy	COAST
227	LA4107	start0314	scored0321	7	B	1	2	5	0.2857142857	Phy	COAST
228	LA4107	start0421	scored0427	7	E	9	3	6	0.3333333333	Phy	COAST
229	LA4107	start0428	scored0504	6	G	11	0	7	0	Phy	COAST
230	LA4107	start0428	scored0504	6	G	12	3	4	0.4285714286	Phy	COAST
231	LA4107	start0428	scored0504	6	H	1	2	5	0.2857142857	Phy	COAST
232	LA4107	start0428	scored0504	6	H	2	0	8	0	Phy	COAST
233	LA4107	start0428	scored0504	6	H	3	0	6	0	Phy	COAST
234	LA4107	start0428	scored0504	6	H	4	3	5	0.375	Phy	COAST
235	LA4107	start0428	scored0504	6	A	10	2	5	0.2857142857	Phy	COAST
236	LA4107	start0425	scored0504	9	C	2	7	0	1	Phy	COAST
237	LA4107	start0425	scored0504	9	C	4	3	3	0.5	Phy	COAST
238	LA4107	start0421	scored0427	7	H	3	6	6	0.5	Phy	COAST
239	LA4107	start0421	scored0427	7	H	4	1	8	0.1111111111	Phy	COAST
240	LA4107	start0428	scored0504	6	G	9	3	4	0.4285714286	Phy	COAST
241	LA4107	start0428	scored0504	6	G	10	4	4	0.5	Phy	COAST
242	LA4107	start0421	scored0427	7	F	7	11	0	1	Phy	COAST
243	LA4107	start0421	scored0427	7	F	8	8	0	1	Phy	COAST
244	LA4107	start0314	scored0321	7	O	13	0	9	0	Phy	COAST
245	LA4107	start0314	scored0321	7	O	14	8	1	0.8888888889	Phy	COAST
246	LA4107	start0314	scored0321	7	O	15	0	9	0	Phy	COAST
247	LA4107	start0425	scored0504	9	E	9	5	3	0.625	Phy	COAST
248	LA4107	start0425	scored0504	9	E	10	10	0	1	Phy	COAST
249	LA4107	start0428	scored0504	6	I	5	0	7	0	Phy	COAST
250	LA4107	start0428	scored0504	6	I	6	3	4	0.4285714286	Phy	COAST
251	LA4107	start0428	scored0504	6	I	7	0	7	0	Phy	COAST
252	LA4107	start0428	scored0504	6	I	8	0	10	0	Phy	COAST
253	LA4107	start0421	scored0427	7	F	5	3	7	0.3	Phy	COAST
254	LA4107	start0421	scored0427	7	F	6	1	8	0.1111111111	Phy	COAST
255	LA4107	start0428	scored0504	6	C	13	0	8	0	Phy	COAST
256	LA4107	start0428	scored0504	6	C	14	0	7	0	Phy	COAST
257	LA4117	start0421	scored0427	7	F	10	5	3	0.625	Phy	SOUTH
258	LA4117	start0421	scored0427	7	F	9	6	1	0.8571428571	Phy	SOUTH
259	LA4117	start0425	scored0504	9	C	10	6	3	0.6666666667	Phy	SOUTH
260	LA4117	start0428	scored0504	6	I	12	3	6	0.3333333333	Phy	SOUTH
261	LA4117	start0421	scored0427	7	F	11	3	6	0.3333333333	Phy	SOUTH
262	LA4117	start0425	scored0504	9	E	5	2	8	0.2	Phy	SOUTH
263	LA4117	start0428	scored0504	6	I	10	1	8	0.1111111111	Phy	SOUTH
264	LA4117	start0425	scored0504	9	C	11	6	2	0.75	Phy	SOUTH
265	LA4117	start0421	scored0427	7	A	8	6	0	1	Phy	SOUTH
266	LA4117	start0314	scored0321	7	B	11	0	8	0	Phy	SOUTH
267	LA4117	start0425	scored0504	9	C	9	6	4	0.6	Phy	SOUTH
268	LA4117	start0314	scored0321	7	C	9	0	6	0	Phy	SOUTH
269	LA4117	start0425	scored0504	9	E	6	7	1	0.875	Phy	SOUTH
270	LA4117	start0425	scored0504	9	E	7	6	4	0.6	Phy	SOUTH
271	LA4117	start0421	scored0427	7	F	12	8	2	0.8	Phy	SOUTH
272	LA4117	start0314	scored0321	7	B	5	6	2	0.75	Phy	SOUTH
273	LA4117	start0314	scored0321	7	B	6	0	9	0	Phy	SOUTH
274	LA4117	start0428	scored0504	6	D	8	4	6	0.4	Phy	SOUTH
275	LA4117	start0428	scored0504	6	D	7	0	5	0	Phy	SOUTH
276	LA4117	start0428	scored0504	6	A	13	1	6	0.1428571429	Phy	SOUTH
277	LA4117	start0428	scored0504	6	I	11	0	7	0	Phy	SOUTH
278	LA4117	start0428	scored0504	6	A	15	1	6	0.1428571429	Phy	SOUTH
279	LA4117	start0421	scored0427	7	H	5	7	0	1	Phy	SOUTH
280	LA4117	start0428	scored0504	6	A	16	1	7	0.125	Phy	SOUTH
281	LA4117	start0428	scored0504	6	F	1	3	4	0.4285714286	Phy	SOUTH
282	LA4117	start0314	scored0321	7	C	10	3	6	0.3333333333	Phy	SOUTH
283	LA4117	start0314	scored0321	7	C	11	0	5	0	Phy	SOUTH
284	LA4117	start0425	scored0504	9	E	8	5	3	0.625	Phy	SOUTH
285	LA4117	start0428	scored0504	6	H	8	1	5	0.1666666667	Phy	SOUTH
286	LA4117	start0428	scored0504	6	D	5	5	4	0.5555555556	Phy	SOUTH
287	LA4117	start0428	scored0504	6	D	6	1	5	0.1666666667	Phy	SOUTH
288	LA4117	start0314	scored0321	7	B	10	0	9	0	Phy	SOUTH
289	LA4117	start0314	scored0321	7	B	8	0	8	0	Phy	SOUTH
290	LA4117	start0421	scored0427	7	A	7	5	1	0.8333333333	Phy	SOUTH
291	LA4117	start0428	scored0504	6	I	9	2	5	0.2857142857	Phy	SOUTH
292	LA4117	start0421	scored0427	7	A	6	4	4	0.5	Phy	SOUTH
293	LA4117	start0421	scored0427	7	H	7	2	3	0.4	Phy	SOUTH
294	LA4117	start0425	scored0504	9	C	12	5	3	0.625	Phy	SOUTH
295	LA4117	start0428	scored0504	6	F	2	0	6	0	Phy	SOUTH
296	LA4117	start0421	scored0427	7	H	6	4	1	0.8	Phy	SOUTH
297	LA4117	start0428	scored0504	6	F	4	3	3	0.5	Phy	SOUTH
298	LA4117	start0421	scored0427	7	E	16	7	1	0.875	Phy	SOUTH
299	LA4117	start0428	scored0504	6	A	14	3	8	0.2727272727	Phy	SOUTH
300	LA4117	start0314	scored0321	7	B	9	0	8	0	Phy	SOUTH
301	LA4117	start0314	scored0321	7	B	7	0	5	0	Phy	SOUTH
302	LA4117	start0421	scored0427	7	E	15	5	6	0.4545454545	Phy	SOUTH
303	LA4117	start0421	scored0427	7	D	4	4	4	0.5	Phy	SOUTH
304	LA4117	start0314	scored0321	7	B	12	0	9	0	Phy	SOUTH
305	LA4117	start0428	scored0504	6	F	3	0	7	0	Phy	SOUTH
306	LA4117	start0421	scored0427	7	D	2	7	2	0.7777777778	Phy	SOUTH
307	LA4117	start0421	scored0427	7	D	3	3	5	0.375	Phy	SOUTH
308	LA4117	start0421	scored0427	7	D	1	9	3	0.75	Phy	SOUTH
309	LA4117	start0421	scored0427	7	A	5	7	2	0.7777777778	Phy	SOUTH
310	LA4117	start0425	scored0504	9	E	4	7	1	0.875	Phy	SOUTH
311	LA4117	start0428	scored0504	6	H	7	2	4	0.3333333333	Phy	SOUTH
312	LA4117	start0314	scored0321	7	C	12	1	4	0.2	Phy	SOUTH
313	LA4117	start0421	scored0427	7	H	8	6	5	0.5454545455	Phy	SOUTH
314	LA4117	start0428	scored0504	6	H	5	1	8	0.1111111111	Phy	SOUTH
315	LA4117	start0428	scored0504	6	H	6	5	3	0.625	Phy	SOUTH
316	LA4117	start0425	scored0504	9	E	3	7	2	0.7777777778	Phy	SOUTH
317	LA4117	start0425	scored0504	9	E	1	7	1	0.875	Phy	SOUTH
318	LA4117	start0425	scored0504	9	E	2	3	3	0.5	Phy	SOUTH
319	LA4117	start0421	scored0427	7	E	14	6	2	0.75	Phy	SOUTH
320	LA4117	start0421	scored0427	7	E	13	5	5	0.5	Phy	SOUTH
321	LA4330	start0314	scored0321	7	B	1	0	7	0	Phy	SOUTH
322	LA4330	start0314	scored0321	7	B	2	2	5	0.2857142857	Phy	SOUTH
323	LA4330	start0314	scored0321	7	B	3	5	6	0.4545454545	Phy	SOUTH
324	LA4330	start0314	scored0321	7	B	4	2	6	0.25	Phy	SOUTH
325	LA4330	start0421	scored0427	7	F	13	7	2	0.7777777778	Phy	SOUTH
326	LA4330	start0421	scored0427	7	F	14	7	3	0.7	Phy	SOUTH
327	LA4330	start0421	scored0427	7	D	5	8	0	1	Phy	SOUTH
328	LA4330	start0421	scored0427	7	D	6	8	0	1	Phy	SOUTH
329	LA4330	start0421	scored0427	7	D	8	8	2	0.8	Phy	SOUTH
330	LA4330	start0425	scored0504	9	C	6	9	3	0.75	Phy	SOUTH
331	LA4330	start0425	scored0504	9	C	7	9	0	1	Phy	SOUTH
332	LA4330	start0428	scored0504	6	D	13	7	0	1	Phy	SOUTH
333	LA4330	start0421	scored0427	7	A	13	9	1	0.9	Phy	SOUTH
334	LA4330	start0421	scored0427	7	A	15	7	2	0.7777777778	Phy	SOUTH
335	LA4330	start0421	scored0427	7	A	16	3	6	0.3333333333	Phy	SOUTH
336	LA4330	start0421	scored0427	7	A	17	5	3	0.625	Phy	SOUTH
337	LA4330	start0314	scored0321	7	C	1	0	9	0	Phy	SOUTH
338	LA4330	start0314	scored0321	7	C	2	5	2	0.7142857143	Phy	SOUTH
339	LA4330	start0314	scored0321	7	C	3	4	6	0.4	Phy	SOUTH
340	LA4330	start0314	scored0321	7	C	4	1	9	0.1	Phy	SOUTH
341	LA4330	start0421	scored0427	7	C	4	5	7	0.4166666667	Phy	SOUTH
342	LA4330	start0425	scored0504	9	C	5	9	1	0.9	Phy	SOUTH
343	LA4330	start0425	scored0504	9	E	1	7	3	0.7	Phy	SOUTH
344	LA4330	start0425	scored0504	9	E	2	9	0	1	Phy	SOUTH
345	LA4330	start0425	scored0504	9	E	3	9	2	0.8181818182	Phy	SOUTH
346	LA4330	start0428	scored0504	6	D	14	3	5	0.375	Phy	SOUTH
347	LA4330	start0428	scored0504	6	D	15	6	4	0.6	Phy	SOUTH
348	LA4330	start0421	scored0427	7	H	9	12	0	1	Phy	SOUTH
349	LA4330	start0314	scored0321	7	B	5	0	8	0	Phy	SOUTH
350	LA4330	start0314	scored0321	7	B	6	5	4	0.5555555556	Phy	SOUTH
351	LA4330	start0314	scored0321	7	B	7	0	9	0	Phy	SOUTH
352	LA4330	start0314	scored0321	7	B	8	1	9	0.1	Phy	SOUTH
353	LA4330	start0421	scored0427	7	C	3	4	9	0.3076923077	Phy	SOUTH
354	LA4330	start0421	scored0427	7	F	15	5	3	0.625	Phy	SOUTH
355	LA4330	start0421	scored0427	7	F	16	6	4	0.6	Phy	SOUTH
356	LA4330	start0428	scored0504	6	F	6	5	3	0.625	Phy	SOUTH
357	LA4330	start0428	scored0504	6	H	9	0	8	0	Phy	SOUTH
358	LA4330	start0428	scored0504	6	H	10	6	2	0.75	Phy	SOUTH
359	LA4330	start0425	scored0504	9	E	4	9	2	0.8181818182	Phy	SOUTH
360	LA4330	start0428	scored0504	6	H	12	5	5	0.5	Phy	SOUTH
361	LA4330	start0421	scored0427	7	H	12	8	3	0.7272727273	Phy	SOUTH
362	LA4330	start0428	scored0504	6	E	4	5	3	0.625	Phy	SOUTH
363	LA4330	start0421	scored0427	7	H	10	8	2	0.8	Phy	SOUTH
364	LA4330	start0421	scored0427	7	H	11	8	2	0.8	Phy	SOUTH
365	LA4330	start0428	scored0504	6	F	5	6	2	0.75	Phy	SOUTH
366	LA4330	start0425	scored0504	9	E	8	0	10	0	Phy	SOUTH
367	LA4330	start0421	scored0427	7	C	2	9	0	1	Phy	SOUTH
368	LA4330	start0428	scored0504	6	E	3	4	4	0.5	Phy	SOUTH
369	LA4330	start0428	scored0504	6	D	16	8	0	1	Phy	SOUTH
370	LA4330	start0428	scored0504	6	E	1	7	2	0.7777777778	Phy	SOUTH
371	LA4330	start0421	scored0427	7	C	1	6	1	0.8571428571	Phy	SOUTH
372	LA4330	start0425	scored0504	9	C	8	6	3	0.6666666667	Phy	SOUTH
373	LA4330	start0428	scored0504	6	H	11	2	6	0.25	Phy	SOUTH
374	LA4330	start0425	scored0504	9	E	7	8	2	0.8	Phy	SOUTH
375	LA4330	start0428	scored0504	6	E	2	7	0	1	Phy	SOUTH
