# Supplementary material for: The wild tomato species Solanum chilense shows variation in pathogen resistance between geographically distinct populations
Source: PeerJ. 2017 Jan 18;5:e2910. doi: 10.7717/peerj.2910 (PMC5248578; doi:10.7717/peerj.2910)
Supplement: Data S3 [file peerj-05-2910-s003.gz › RawDataFus.csv]

accession	exp	scored	dpi	box	leaf	infected	not_infected	inf_frac	group
1	LA1963	start0314	scored0321	7	D	16	6	0	0	CENTRAL
2	LA1963	start0307	scored0314	7	C	15	0	9	0	CENTRAL
3	LA1963	start0307	scored0314	7	C	13	0	6	0	CENTRAL
4	LA1963	start0307	scored0314	7	C	14	4	6	0.4	CENTRAL
5	LA1963	start0425	scored0504	9	C	16	4	6	0.4	CENTRAL
6	LA1963	start0314	scored0321	7	O	4	7	0	1	CENTRAL
7	LA1963	start0414	scored0421	7	A	10	8	1	0.8888888889	CENTRAL
8	LA1963	start0425	scored0504	9	C	15	0	11	0	CENTRAL
9	LA1963	start0314	scored0321	7	O	3	10	0	1	CENTRAL
10	LA1963	start0314	scored0321	7	D	13	2	7	0	CENTRAL
11	LA1963	start0314	scored0321	7	D	15	5	3	0	CENTRAL
12	LA1963	start0314	scored0321	7	D	14	6	0	0.2	CENTRAL
13	LA1963	start0414	scored0421	7	B	15	4	8	0.3333333333	CENTRAL
14	LA1963	start0414	scored0421	7	A	12	0	9	0	CENTRAL
15	LA1963	start0414	scored0421	7	A	9	2	8	0.2	CENTRAL
16	LA1963	start0414	scored0421	7	F	8	0	11	0	CENTRAL
17	LA1963	start0414	scored0421	7	A	11	9	3	0.75	CENTRAL
18	LA1963	start0307	scored0314	7	D	3	0	7	0	CENTRAL
19	LA1963	start0307	scored0314	7	D	4	2	7	0.2222222222	CENTRAL
20	LA1963	start0414	scored0421	7	B	13	0	9	0	CENTRAL
21	LA1963	start0414	scored0421	7	B	14	1	8	0.1111111111	CENTRAL
22	LA1963	start0414	scored0421	7	F	5	3	6	0.3333333333	CENTRAL
23	LA1963	start0414	scored0421	7	F	6	3	6	0.3333333333	CENTRAL
24	LA1963	start0414	scored0421	7	F	7	1	8	0.1111111111	CENTRAL
25	LA1963	start0425	scored0504	9	C	13	1	5	0.1666666667	CENTRAL
26	LA1963	start0425	scored0504	9	C	14	1	8	0.1111111111	CENTRAL
27	LA1963	start0314	scored0321	7	B	13	3	4	0.4285714286	CENTRAL
28	LA1963	start0314	scored0321	7	B	14	0	7	0	CENTRAL
29	LA1963	start0314	scored0321	7	B	15	5	4	0.5555555556	CENTRAL
30	LA1963	start0314	scored0321	7	B	16	2	5	0.2857142857	CENTRAL
31	LA1963	start0314	scored0321	7	O	1	8	1	0.8888888889	CENTRAL
32	LA1963	start0314	scored0321	7	O	2	10	0	1	CENTRAL
33	LA1963	start0425	scored0504	9	F	13	9	0	1	CENTRAL
34	LA1963	start0425	scored0504	9	F	14	8	0	1	CENTRAL
35	LA1963	start0425	scored0504	9	F	15	9	0	1	CENTRAL
36	LA1963	start0425	scored0504	9	F	16	8	0	1	CENTRAL
37	LA1963	start0414	scored0421	7	B	16	11	0	1	CENTRAL
38	LA1963	start0414	scored0421	7	O	1	3	5	0.375	CENTRAL
39	LA1963	start0414	scored0421	7	O	2	11	0	1	CENTRAL
40	LA1963	start0414	scored0421	7	O	3	0	9	0	CENTRAL
41	LA1963	start0414	scored0421	7	O	4	9	0	1	CENTRAL
42	LA1963	start0307	scored0314	7	C	16	9	0	1	CENTRAL
43	LA1963	start0307	scored0314	7	D	1	0	7	0	CENTRAL
44	LA1963	start0307	scored0314	7	D	2	2	5	0.2857142857	CENTRAL
45	LA1963	start0425	scored0504	9	D	1	2	7	0.2222222222	CENTRAL
46	LA1963	start0425	scored0504	9	D	2	7	0	1	CENTRAL
47	LA1963	start0425	scored0504	9	D	3	3	4	0.4285714286	CENTRAL
48	LA1963	start0425	scored0504	9	D	4	5	2	0.7142857143	CENTRAL
49	LA1963	start0425	scored0504	9	G	13	9	0	1	CENTRAL
50	LA1963	start0425	scored0504	9	G	14	9	0	1	CENTRAL
51	LA1963	start0425	scored0504	9	G	15	3	7	0.3	CENTRAL
52	LA1963	start0425	scored0504	9	G	16	9	0	1	CENTRAL
53	LA2931	start0307	scored0314	7	D	5	0	9	0	CENTRAL
54	LA2931	start0314	scored0321	7	D	11	3	5	0.375	CENTRAL
55	LA2931	start0414	scored0421	7	A	15	6	1	0.8571428571	CENTRAL
56	LA2931	start0414	scored0421	7	A	13	6	0	1	CENTRAL
57	LA2931	start0414	scored0421	7	A	16	3	4	0.4285714286	CENTRAL
58	LA2931	start0425	scored0504	9	B	4	6	2	0.75	CENTRAL
59	LA2931	start0414	scored0421	7	O	8	0	9	0	CENTRAL
60	LA2931	start0414	scored0421	7	O	7	7	0	1	CENTRAL
61	LA2931	start0307	scored0314	7	B	4	0	9	0	CENTRAL
62	LA2931	start0314	scored0321	7	E	4	2	5	0.2857142857	CENTRAL
63	LA2931	start0307	scored0314	7	B	3	4	5	0.4444444444	CENTRAL
64	LA2931	start0314	scored0321	7	E	2	9	0	1	CENTRAL
65	LA2931	start0307	scored0314	7	D	6	2	7	0.2222222222	CENTRAL
66	LA2931	start0414	scored0421	7	E	3	4	3	0.5714285714	CENTRAL
67	LA2931	start0414	scored0421	7	F	12	7	0	1	CENTRAL
68	LA2931	start0414	scored0421	7	O	6	2	5	0.2857142857	CENTRAL
69	LA2931	start0414	scored0421	7	E	2	4	2	0.6666666667	CENTRAL
70	LA2931	start0425	scored0504	9	B	3	8	3	0.7272727273	CENTRAL
71	LA2931	start0307	scored0314	7	B	2	0	9	0	CENTRAL
72	LA2931	start0314	scored0321	7	D	12	2	6	0.25	CENTRAL
73	LA2931	start0425	scored0504	9	B	1	0	9	0	CENTRAL
74	LA2931	start0314	scored0321	7	E	3	8	1	0.8888888889	CENTRAL
75	LA2931	start0414	scored0421	7	A	14	1	6	0.1428571429	CENTRAL
76	LA2931	start0314	scored0321	7	D	9	7	3	0.7	CENTRAL
77	LA2931	start0414	scored0421	7	E	1	0	8	0	CENTRAL
78	LA2931	start0414	scored0421	7	O	5	0	7	0	CENTRAL
79	LA2931	start0425	scored0504	9	F	10	5	5	0.5	CENTRAL
80	LA2931	start0414	scored0421	7	E	4	11	0	1	CENTRAL
81	LA2931	start0425	scored0504	9	D	5	0	9	0	CENTRAL
82	LA2931	start0425	scored0504	9	D	6	7	2	0.7777777778	CENTRAL
83	LA2931	start0307	scored0314	7	B	1	0	7	0	CENTRAL
84	LA2931	start0425	scored0504	9	B	2	6	2	0.75	CENTRAL
85	LA2931	start0425	scored0504	9	D	8	5	4	0.5555555556	CENTRAL
86	LA2931	start0425	scored0504	9	A	4	4	5	0.4444444444	CENTRAL
87	LA2931	start0314	scored0321	7	D	10	6	1	0.8571428571	CENTRAL
88	LA2931	start0414	scored0421	7	F	11	5	2	0.7142857143	CENTRAL
89	LA2931	start0414	scored0421	7	F	10	6	3	0.6666666667	CENTRAL
90	LA2931	start0314	scored0321	7	O	8	5	4	0.5555555556	CENTRAL
91	LA2931	start0425	scored0504	9	F	9	3	5	0.375	CENTRAL
92	LA2931	start0307	scored0314	7	D	8	3	4	0.4285714286	CENTRAL
93	LA2931	start0425	scored0504	9	F	11	8	0	1	CENTRAL
94	LA2931	start0425	scored0504	9	A	1	7	1	0.875	CENTRAL
95	LA2931	start0314	scored0321	7	O	6	5	4	0.5555555556	CENTRAL
96	LA2931	start0314	scored0321	7	E	1	3	6	0.3333333333	CENTRAL
97	LA2931	start0425	scored0504	9	D	7	9	0	1	CENTRAL
98	LA2931	start0314	scored0321	7	O	5	5	4	0.5555555556	CENTRAL
99	LA2931	start0425	scored0504	9	F	12	1	8	0.1111111111	CENTRAL
100	LA2931	start0425	scored0504	9	A	3	9	0	1	CENTRAL
101	LA2931	start0414	scored0421	7	F	9	8	0	1	CENTRAL
102	LA2931	start0314	scored0321	7	O	7	5	3	0.625	CENTRAL
103	LA2931	start0425	scored0504	9	A	2	2	7	0.2222222222	CENTRAL
104	LA2931	start0307	scored0314	7	D	7	1	7	0.125	CENTRAL
105	LA2932	start0425	scored0504	9	B	5	10	0	1	COAST
106	LA2932	start0314	scored0321	7	D	5	5	2	0.7142857143	COAST
107	LA2932	start0307	scored0314	7	D	11	10	0	1	COAST
108	LA2932	start0414	scored0421	7	O	9	2	7	0.2222222222	COAST
109	LA2932	start0314	scored0321	7	E	7	5	4	0.5555555556	COAST
110	LA2932	start0414	scored0421	7	D	1	4	3	0.5714285714	COAST
111	LA2932	start0307	scored0314	7	B	7	7	0	1	COAST
112	LA2932	start0414	scored0421	7	O	10	3	4	0.4285714286	COAST
113	LA2932	start0314	scored0321	7	O	10	7	0	1	COAST
114	LA2932	start0414	scored0421	7	D	4	7	2	0.7777777778	COAST
115	LA2932	start0307	scored0314	7	B	8	0	8	0	COAST
116	LA2932	start0314	scored0321	7	O	9	5	2	0.7142857143	COAST
117	LA2932	start0314	scored0321	7	D	6	4	1	0.8	COAST
118	LA2932	start0314	scored0321	7	O	11	8	0	1	COAST
119	LA2932	start0414	scored0421	7	O	11	10	1	0.9090909091	COAST
120	LA2932	start0425	scored0504	9	D	12	9	0	1	COAST
121	LA2932	start0414	scored0421	7	D	3	1	8	0.1111111111	COAST
122	LA2932	start0425	scored0504	9	G	9	5	3	0.625	COAST
123	LA2932	start0414	scored0421	7	E	7	3	5	0.375	COAST
124	LA2932	start0307	scored0314	7	D	9	5	0	1	COAST
125	LA2932	start0307	scored0314	7	D	10	5	4	0.5555555556	COAST
126	LA2932	start0425	scored0504	9	D	9	9	0	1	COAST
127	LA2932	start0425	scored0504	9	F	5	7	2	0.7777777778	COAST
128	LA2932	start0425	scored0504	9	D	10	9	0	1	COAST
129	LA2932	start0425	scored0504	9	B	6	7	3	0.7	COAST
130	LA2932	start0314	scored0321	7	E	6	6	2	0.75	COAST
131	LA2932	start0314	scored0321	7	E	5	6	0	1	COAST
132	LA2932	start0425	scored0504	9	G	10	8	0	1	COAST
133	LA2932	start0414	scored0421	7	D	2	2	7	0.2222222222	COAST
134	LA2932	start0414	scored0421	7	F	16	1	6	0.1428571429	COAST
135	LA2932	start0414	scored0421	7	E	6	4	5	0.4444444444	COAST
136	LA2932	start0414	scored0421	7	O	12	6	1	0.8571428571	COAST
137	LA2932	start0425	scored0504	9	G	12	9	0	1	COAST
138	LA2932	start0425	scored0504	9	D	11	9	0	1	COAST
139	LA2932	start0414	scored0421	7	E	8	4	2	0.6666666667	COAST
140	LA2932	start0425	scored0504	9	B	8	8	2	0.8	COAST
141	LA2932	start0425	scored0504	9	F	7	6	0	1	COAST
142	LA2932	start0314	scored0321	7	E	8	3	6	0.3333333333	COAST
143	LA2932	start0307	scored0314	7	B	6	7	0	1	COAST
144	LA2932	start0425	scored0504	9	G	11	9	0	1	COAST
145	LA2932	start0414	scored0421	7	F	15	3	4	0.4285714286	COAST
146	LA2932	start0314	scored0321	7	D	7	4	3	0.5714285714	COAST
147	LA2932	start0414	scored0421	7	E	5	0	9	0	COAST
148	LA2932	start0307	scored0314	7	B	5	1	6	0.1428571429	COAST
149	LA2932	start0425	scored0504	9	B	7	10	0	1	COAST
150	LA2932	start0425	scored0504	9	F	8	6	1	0.8571428571	COAST
151	LA2932	start0425	scored0504	9	F	6	5	2	0.7142857143	COAST
152	LA2932	start0307	scored0314	7	D	12	0	6	0	COAST
153	LA2932	start0414	scored0421	7	F	14	0	11	0	COAST
154	LA2932	start0314	scored0321	7	D	8	6	3	0.6666666667	COAST
155	LA2932	start0314	scored0321	7	O	12	8	1	0.8888888889	COAST
156	LA2932	start0414	scored0421	7	F	13	0	7	0	COAST
157	LA3111	start0414	scored0421	7	D	5	7	0	1	CENTRAL
158	LA3111	start0314	scored0321	7	D	1	0	12	0	CENTRAL
159	LA3111	start0414	scored0421	7	E	11	8	4	0.6666666667	CENTRAL
160	LA3111	start0414	scored0421	7	E	10	11	0	1	CENTRAL
161	LA3111	start0314	scored0321	7	E	9	4	4	0.5	CENTRAL
162	LA3111	start0314	scored0321	7	D	3	5	4	0.5555555556	CENTRAL
163	LA3111	start0314	scored0321	7	E	11	9	0	1	CENTRAL
164	LA3111	start0414	scored0421	7	E	9	7	3	0.7	CENTRAL
165	LA3111	start0414	scored0421	7	D	7	11	0	1	CENTRAL
166	LA3111	start0414	scored0421	7	O	14	5	5	0.5	CENTRAL
167	LA3111	start0314	scored0321	7	E	10	3	6	0.3333333333	CENTRAL
168	LA3111	start0307	scored0314	7	B	12	2	7	0.2222222222	CENTRAL
169	LA3111	start0307	scored0314	7	B	11	3	6	0.3333333333	CENTRAL
170	LA3111	start0414	scored0421	7	C	4	0	8	0	CENTRAL
171	LA3111	start0414	scored0421	7	O	15	8	0	1	CENTRAL
172	LA3111	start0314	scored0321	7	D	2	5	1	0.8333333333	CENTRAL
173	LA3111	start0414	scored0421	7	D	6	1	7	0.125	CENTRAL
174	LA3111	start0314	scored0321	7	O	16	3	7	0.3	CENTRAL
175	LA3111	start0307	scored0314	7	B	10	1	9	0.1	CENTRAL
176	LA3111	start0425	scored0504	9	B	10	9	0	1	CENTRAL
177	LA3111	start0314	scored0321	7	D	4	6	0	1	CENTRAL
178	LA3111	start0414	scored0421	7	O	13	8	3	0.7272727273	CENTRAL
179	LA3111	start0425	scored0504	9	O	4	9	2	0.8181818182	CENTRAL
180	LA3111	start0425	scored0504	9	O	1	7	2	0.7777777778	CENTRAL
181	LA3111	start0425	scored0504	9	O	2	7	2	0.7777777778	CENTRAL
182	LA3111	start0414	scored0421	7	E	12	9	0	1	CENTRAL
183	LA3111	start0307	scored0314	7	D	13	8	3	0.7272727273	CENTRAL
184	LA3111	start0314	scored0321	7	E	12	5	4	0.5555555556	CENTRAL
185	LA3111	start0414	scored0421	7	D	8	1	7	0.125	CENTRAL
186	LA3111	start0314	scored0321	7	O	15	6	3	0.6666666667	CENTRAL
187	LA3111	start0307	scored0314	7	B	9	3	4	0.4285714286	CENTRAL
188	LA3111	start0425	scored0504	9	D	15	6	0	1	CENTRAL
189	LA3111	start0425	scored0504	9	B	9	7	0	1	CENTRAL
190	LA3111	start0425	scored0504	9	B	12	10	0	1	CENTRAL
191	LA3111	start0425	scored0504	9	O	3	9	0	1	CENTRAL
192	LA3111	start0425	scored0504	9	F	3	7	1	0.875	CENTRAL
193	LA3111	start0425	scored0504	9	B	11	10	0	1	CENTRAL
194	LA3111	start0307	scored0314	7	D	15	6	2	0.75	CENTRAL
195	LA3111	start0414	scored0421	7	O	16	7	0	1	CENTRAL
196	LA3111	start0414	scored0421	7	C	1	11	0	1	CENTRAL
197	LA3111	start0425	scored0504	9	F	4	6	0	1	CENTRAL
198	LA3111	start0425	scored0504	9	D	16	7	0	1	CENTRAL
199	LA3111	start0307	scored0314	7	D	16	7	1	0.875	CENTRAL
200	LA3111	start0425	scored0504	9	D	14	8	0	1	CENTRAL
201	LA3111	start0425	scored0504	9	D	13	10	0	1	CENTRAL
202	LA3111	start0307	scored0314	7	D	14	5	3	0.625	CENTRAL
203	LA3111	start0425	scored0504	9	F	1	9	0	1	CENTRAL
204	LA3111	start0425	scored0504	9	F	2	8	0	1	CENTRAL
205	LA3111	start0314	scored0321	7	O	13	5	2	0.7142857143	CENTRAL
206	LA3111	start0314	scored0321	7	O	14	9	2	0.8181818182	CENTRAL
207	LA3111	start0414	scored0421	7	C	2	8	1	0.8888888889	CENTRAL
208	LA3111	start0414	scored0421	7	C	3	1	8	0.1111111111	CENTRAL
209	LA4107	start0314	scored0321	7	B	3	2	8	0.2	COAST
210	LA4107	start0414	scored0421	7	E	16	0	10	0	COAST
211	LA4107	start0414	scored0421	7	D	11	0	9	0	COAST
212	LA4107	start0314	scored0321	7	B	1	0	10	0	COAST
213	LA4107	start0314	scored0321	7	B	2	0	8	0	COAST
214	LA4107	start0425	scored0504	9	A	15	5	3	0.625	COAST
215	LA4107	start0314	scored0321	7	B	4	0	7	0	COAST
216	LA4107	start0414	scored0421	7	E	15	0	9	0	COAST
217	LA4107	start0425	scored0504	9	A	13	7	2	0.7777777778	COAST
218	LA4107	start0425	scored0504	9	A	14	7	2	0.7777777778	COAST
219	LA4107	start0425	scored0504	9	C	3	6	2	0.75	COAST
220	LA4107	start0425	scored0504	9	A	16	9	0	1	COAST
221	LA4107	start0414	scored0421	7	D	12	0	8	0	COAST
222	LA4107	start0307	scored0314	7	B	16	0	8	0	COAST
223	LA4107	start0425	scored0504	9	C	2	6	3	0.6666666667	COAST
224	LA4107	start0307	scored0314	7	C	2	6	4	0.6	COAST
225	LA4107	start0414	scored0421	7	D	10	0	6	0	COAST
226	LA4107	start0414	scored0421	7	E	14	0	9	0	COAST
227	LA4107	start0425	scored0504	9	O	8	9	9	0.5	COAST
228	LA4107	start0414	scored0421	7	C	5	1	8	0.1111111111	COAST
229	LA4107	start0425	scored0504	9	C	4	9	0	1	COAST
230	LA4107	start0314	scored0321	7	C	12	2	6	0.25	COAST
231	LA4107	start0307	scored0314	7	B	15	0	9	0	COAST
232	LA4107	start0425	scored0504	9	O	5	0	10	0	COAST
233	LA4107	start0307	scored0314	7	C	1	0	10	0	COAST
234	LA4107	start0414	scored0421	7	E	13	1	6	0.1428571429	COAST
235	LA4107	start0307	scored0314	7	C	3	0	9	0	COAST
236	LA4107	start0425	scored0504	9	O	7	0	8	0	COAST
237	LA4107	start0314	scored0321	7	E	16	3	6	0.3333333333	COAST
238	LA4107	start0414	scored0421	7	C	6	0	8	0	COAST
239	LA4107	start0425	scored0504	9	B	14	9	0	1	COAST
240	LA4107	start0425	scored0504	9	B	15	8	0	1	COAST
241	LA4107	start0425	scored0504	9	B	16	10	0	1	COAST
242	LA4107	start0414	scored0421	7	D	9	0	11	0	COAST
243	LA4107	start0314	scored0321	7	C	11	3	6	0.3333333333	COAST
244	LA4107	start0414	scored0421	7	B	1	3	8	0.2727272727	COAST
245	LA4107	start0414	scored0421	7	B	2	1	8	0.1111111111	COAST
246	LA4107	start0414	scored0421	7	B	4	0	10	0	COAST
247	LA4107	start0314	scored0321	7	E	14	0	9	0	COAST
248	LA4107	start0314	scored0321	7	E	15	7	0	1	COAST
249	LA4107	start0307	scored0314	7	A	11	0	9	0	COAST
250	LA4107	start0314	scored0321	7	C	8	0	8	0	COAST
251	LA4107	start0307	scored0314	7	C	4	5	4	0.5555555556	COAST
252	LA4107	start0425	scored0504	9	B	13	4	4	0.5	COAST
253	LA4107	start0425	scored0504	9	O	6	1	9	0.1	COAST
254	LA4107	start0307	scored0314	7	A	9	0	9	0	COAST
255	LA4107	start0425	scored0504	9	C	1	4	4	0.5	COAST
256	LA4107	start0307	scored0314	7	B	14	0	9	0	COAST
257	LA4107	start0307	scored0314	7	B	13	1	8	0.1111111111	COAST
258	LA4107	start0307	scored0314	7	A	10	0	7	0	COAST
259	LA4107	start0314	scored0321	7	E	13	6	0	1	COAST
260	LA4107	start0414	scored0421	7	B	3	2	7	0.2222222222	COAST
261	LA4107	start0414	scored0421	7	C	7	3	7	0.3	COAST
262	LA4107	start0314	scored0321	7	C	10	1	7	0.125	COAST
263	LA4107	start0307	scored0314	7	A	12	0	8	0	COAST
264	LA4107	start0414	scored0421	7	C	8	0	7	0	COAST
265	LA4117	start0307	scored0314	7	A	6	6	0	1	SOUTH
266	LA4117	start0414	scored0421	7	B	5	0	8	0	SOUTH
267	LA4117	start0425	scored0504	9	G	8	8	0	1	SOUTH
268	LA4117	start0425	scored0504	9	G	6	0	11	0	SOUTH
269	LA4117	start0307	scored0314	7	A	7	0	9	0	SOUTH
270	LA4117	start0425	scored0504	9	G	7	5	5	0.5	SOUTH
271	LA4117	start0307	scored0314	7	A	5	0	9	0	SOUTH
272	LA4117	start0425	scored0504	9	G	5	0	8	0	SOUTH
273	LA4117	start0314	scored0321	7	C	6	0	6	0	SOUTH
274	LA4117	start0314	scored0321	7	C	7	2	8	0.2	SOUTH
275	LA4117	start0414	scored0421	7	A	1	1	5	0.1666666667	SOUTH
276	LA4117	start0414	scored0421	7	B	8	1	5	0.1666666667	SOUTH
277	LA4117	start0425	scored0504	9	A	12	5	2	0.7142857143	SOUTH
278	LA4117	start0425	scored0504	9	A	10	8	0	1	SOUTH
279	LA4117	start0314	scored0321	7	C	8	1	9	0.1	SOUTH
280	LA4117	start0425	scored0504	9	O	9	1	10	0.0909090909	SOUTH
281	LA4117	start0414	scored0421	7	B	7	3	5	0.375	SOUTH
282	LA4117	start0307	scored0314	7	C	6	0	6	0	SOUTH
283	LA4117	start0414	scored0421	7	B	6	4	5	0.4444444444	SOUTH
284	LA4117	start0307	scored0314	7	E	3	5	4	0.5555555556	SOUTH
285	LA4117	start0314	scored0321	7	C	5	0	9	0	SOUTH
286	LA4117	start0314	scored0321	7	B	9	0	10	0	SOUTH
287	LA4117	start0314	scored0321	7	B	10	0	9	0	SOUTH
288	LA4117	start0314	scored0321	7	B	11	0	8	0	SOUTH
289	LA4117	start0425	scored0504	9	A	11	5	4	0.5555555556	SOUTH
290	LA4117	start0414	scored0421	7	C	12	0	11	0	SOUTH
291	LA4117	start0307	scored0314	7	C	5	8	1	0.8888888889	SOUTH
292	LA4117	start0314	scored0321	7	B	12	0	7	0	SOUTH
293	LA4117	start0307	scored0314	7	E	1	5	2	0.7142857143	SOUTH
294	LA4117	start0307	scored0314	7	E	4	0	9	0	SOUTH
295	LA4117	start0414	scored0421	7	D	16	1	7	0.125	SOUTH
296	LA4117	start0414	scored0421	7	D	13	1	5	0.1666666667	SOUTH
297	LA4117	start0425	scored0504	9	C	11	3	4	0.4285714286	SOUTH
298	LA4117	start0425	scored0504	9	C	12	8	1	0.8888888889	SOUTH
299	LA4117	start0414	scored0421	7	C	11	0	8	0	SOUTH
300	LA4117	start0425	scored0504	9	C	10	0	9	0	SOUTH
301	LA4117	start0414	scored0421	7	A	2	2	5	0.2857142857	SOUTH
302	LA4117	start0414	scored0421	7	A	3	0	8	0	SOUTH
303	LA4117	start0307	scored0314	7	A	8	1	8	0.1111111111	SOUTH
304	LA4117	start0414	scored0421	7	D	14	0	7	0	SOUTH
305	LA4117	start0414	scored0421	7	D	15	4	7	0.3636363636	SOUTH
306	LA4117	start0414	scored0421	7	C	9	0	7	0	SOUTH
307	LA4117	start0414	scored0421	7	C	10	7	1	0.875	SOUTH
308	LA4117	start0425	scored0504	9	A	9	5	3	0.625	SOUTH
309	LA4117	start0307	scored0314	7	C	7	0	5	0	SOUTH
310	LA4117	start0425	scored0504	9	O	10	6	1	0.8571428571	SOUTH
311	LA4117	start0314	scored0321	7	A	5	1	8	0.1111111111	SOUTH
312	LA4117	start0307	scored0314	7	E	2	9	0	1	SOUTH
313	LA4117	start0314	scored0321	7	A	6	3	7	0.3	SOUTH
314	LA4117	start0314	scored0321	7	A	8	2	5	0.2857142857	SOUTH
315	LA4117	start0307	scored0314	7	C	8	0	7	0	SOUTH
316	LA4117	start0425	scored0504	9	C	9	0	11	0	SOUTH
317	LA4117	start0314	scored0321	7	A	7	9	0	1	SOUTH
318	LA4117	start0425	scored0504	9	O	11	2	5	0.2857142857	SOUTH
319	LA4117	start0425	scored0504	9	O	12	0	6	0	SOUTH
320	LA4117	start0414	scored0421	7	A	4	0	8	0	SOUTH
321	LA4330	start0307	scored0314	7	A	1	8	2	0.8	SOUTH
322	LA4330	start0307	scored0314	7	A	2	5	4	0.5555555556	SOUTH
323	LA4330	start0307	scored0314	7	A	3	5	3	0.625	SOUTH
324	LA4330	start0307	scored0314	7	A	4	3	8	0.2727272727	SOUTH
325	LA4330	start0314	scored0321	7	A	3	7	1	0.875	SOUTH
326	LA4330	start0425	scored0504	9	C	5	0	9	0	SOUTH
327	LA4330	start0414	scored0421	7	F	1	4	5	0.4444444444	SOUTH
328	LA4330	start0314	scored0321	7	C	1	4	6	0.4	SOUTH
329	LA4330	start0314	scored0321	7	C	2	4	4	0.5	SOUTH
330	LA4330	start0314	scored0321	7	C	3	4	6	0.4	SOUTH
331	LA4330	start0314	scored0321	7	C	4	8	2	0.8	SOUTH
332	LA4330	start0307	scored0314	7	E	5	0	8	0	SOUTH
333	LA4330	start0307	scored0314	7	E	6	13	0	1	SOUTH
334	LA4330	start0307	scored0314	7	E	7	7	3	0.7	SOUTH
335	LA4330	start0307	scored0314	7	E	8	4	5	0.4444444444	SOUTH
336	LA4330	start0314	scored0321	7	A	1	5	3	0.625	SOUTH
337	LA4330	start0314	scored0321	7	A	2	4	5	0.4444444444	SOUTH
338	LA4330	start0414	scored0421	7	C	16	5	5	0.5	SOUTH
339	LA4330	start0314	scored0321	7	A	4	0	8	0	SOUTH
340	LA4330	start0425	scored0504	9	C	6	1	9	0.1	SOUTH
341	LA4330	start0425	scored0504	9	C	7	2	8	0.2	SOUTH
342	LA4330	start0425	scored0504	9	C	8	6	3	0.6666666667	SOUTH
343	LA4330	start0314	scored0321	7	B	7	5	3	0.625	SOUTH
344	LA4330	start0314	scored0321	7	B	8	7	0	1	SOUTH
345	LA4330	start0307	scored0314	7	C	10	8	1	0.8888888889	SOUTH
346	LA4330	start0307	scored0314	7	C	11	2	7	0.2222222222	SOUTH
347	LA4330	start0307	scored0314	7	C	12	7	2	0.7777777778	SOUTH
348	LA4330	start0425	scored0504	9	G	3	8	2	0.8	SOUTH
349	LA4330	start0425	scored0504	9	G	4	6	2	0.75	SOUTH
350	LA4330	start0414	scored0421	7	C	15	2	7	0.2222222222	SOUTH
351	LA4330	start0425	scored0504	9	B	13	1	8	0.1111111111	SOUTH
352	LA4330	start0414	scored0421	7	C	17	0	8	0	SOUTH
353	LA4330	start0414	scored0421	7	B	10	1	8	0.1111111111	SOUTH
354	LA4330	start0414	scored0421	7	B	11	9	2	0.8181818182	SOUTH
355	LA4330	start0425	scored0504	9	A	8	8	0	1	SOUTH
356	LA4330	start0414	scored0421	7	A	5	8	0	1	SOUTH
357	LA4330	start0307	scored0314	7	C	9	5	1	0.8333333333	SOUTH
358	LA4330	start0414	scored0421	7	F	4	9	0	1	SOUTH
359	LA4330	start0425	scored0504	9	B	16	0	9	0	SOUTH
360	LA4330	start0425	scored0504	9	G	1	5	7	0.4166666667	SOUTH
361	LA4330	start0425	scored0504	9	G	2	6	4	0.6	SOUTH
362	LA4330	start0414	scored0421	7	C	14	4	7	0.3636363636	SOUTH
363	LA4330	start0414	scored0421	7	B	9	0	9	0	SOUTH
364	LA4330	start0314	scored0321	7	B	5	4	7	0.3636363636	SOUTH
365	LA4330	start0414	scored0421	7	F	2	5	4	0.5555555556	SOUTH
366	LA4330	start0414	scored0421	7	F	3	1	9	0.1	SOUTH
367	LA4330	start0425	scored0504	9	A	7	6	3	0.6666666667	SOUTH
368	LA4330	start0425	scored0504	9	B	14	2	8	0.2	SOUTH
369	LA4330	start0414	scored0421	7	A	6	6	4	0.6	SOUTH
370	LA4330	start0414	scored0421	7	A	7	5	4	0.5555555556	SOUTH
371	LA4330	start0414	scored0421	7	A	8	7	2	0.7777777778	SOUTH
372	LA4330	start0425	scored0504	9	A	5	5	6	0.4545454545	SOUTH
373	LA4330	start0314	scored0321	7	B	6	0	9	0	SOUTH
374	LA4330	start0425	scored0504	9	A	6	4	5	0.4444444444	SOUTH
375	LA4330	start0425	scored0504	9	B	15	3	7	0.3	SOUTH
376	LA4330	start0414	scored0421	7	B	12	4	5	0.4444444444	SOUTH
