# Supplementary material for: The wild tomato species Solanum chilense shows variation in pathogen resistance between geographically distinct populations
Source: PeerJ. 2017 Jan 18;5:e2910. doi: 10.7717/peerj.2910 (PMC5248578; doi:10.7717/peerj.2910)
Supplement: Data S3 [file peerj-05-2910-s003.gz › RawDataAlt2.csv]

accession	scored	exp	box	pict	leaf	inf	not_inf	strain	inf_frac	group
1	LA1963	7	2015-02-11	1	4789	1	1	16	strB055	0.0588235294117647	CENTRAL
2	LA1963	7	2015-02-11	1	4789	2	13	0	strB055	1	CENTRAL
3	LA1963	7	2015-02-11	1	4789	3	4	10	strB055	0.285714285714286	CENTRAL
4	LA1963	7	2015-02-11	1	4789	4	5	15	strB055	0.25	CENTRAL
5	LA1963	7	2015-02-25	6	unknown	7	2	11	strB055	0.153846153846154	CENTRAL
6	LA1963	7	2015-02-25	6	unknown	8	10	17	strB055	0.37037037037037	CENTRAL
7	LA1963	7	2015-02-18	3	4843	1	1	8	strB055	0.111111111111111	CENTRAL
8	LA1963	7	2015-02-18	3	4843	2	7	3	strB055	0.7	CENTRAL
9	LA1963	7	2015-02-18	3	4843	3	5	6	strB055	0.454545454545455	CENTRAL
10	LA1963	7	2015-02-18	3	4843	4	3	11	strB055	0.214285714285714	CENTRAL
11	LA1963	7	2015-02-25	5	unknown	2	6	4	strB055	0.6	CENTRAL
12	LA1963	7	2015-02-25	5	unknown	3	5	8	strB055	0.384615384615385	CENTRAL
13	LA1963	7	2015-02-25	5	unknown	4	0	13	strB055	0	CENTRAL
14	LA1963	7	2015-02-11	5	4793	5	4	7	strB055	0.363636363636364	CENTRAL
15	LA1963	7	2015-02-11	5	4793	6	15	4	strB055	0.789473684210526	CENTRAL
16	LA1963	7	2015-02-18	2	4842	13	1	11	strB055	0.0833333333333333	CENTRAL
17	LA1963	7	2015-02-18	2	4842	14	4	5	strB055	0.444444444444444	CENTRAL
18	LA1963	7	2015-02-18	2	4842	15	5	7	strB055	0.416666666666667	CENTRAL
19	LA1963	7	2015-02-18	2	4842	16	3	9	strB055	0.25	CENTRAL
20	LA1963	7	2015-02-22	4	4933	10	4	4	strB055	0.5	CENTRAL
21	LA1963	7	2015-02-22	4	4933	11	8	1	strB055	0.888888888888889	CENTRAL
22	LA1963	7	2015-02-22	4	4933	12	4	7	strB055	0.363636363636364	CENTRAL
23	LA1963	7	2015-02-18	1	4841	8	2	14	strB055	0.125	CENTRAL
24	LA1963	7	2015-02-22	2	4931	4	9	2	strB055	0.818181818181818	CENTRAL
25	LA1963	7	2015-02-25	5	unknown	1	8	4	strB055	0.666666666666667	CENTRAL
26	LA1963	7	2015-02-11	6	4794	1	1	15	strB055	0.0625	CENTRAL
27	LA1963	7	2015-02-11	6	4794	2	6	10	strB055	0.375	CENTRAL
28	LA1963	7	2015-02-11	6	4794	3	3	12	strB055	0.2	CENTRAL
29	LA1963	7	2015-02-11	5	4793	7	8	6	strB055	0.571428571428571	CENTRAL
30	LA1963	7	2015-02-11	5	4793	8	7	5	strB055	0.583333333333333	CENTRAL
31	LA1963	7	2015-02-25	7	unknown	16	4	5	strB055	0.444444444444444	CENTRAL
32	LA1963	7	2015-02-22	4	4933	9	3	8	strB055	0.272727272727273	CENTRAL
33	LA1963	7	2015-02-25	2	unknown	4	9	2	strB055	0.818181818181818	CENTRAL
34	LA1963	7	2015-02-22	6	4935	5	1	13	strB055	0.0714285714285714	CENTRAL
35	LA1963	7	2015-02-22	6	4935	6	9	0	strB055	1	CENTRAL
36	LA1963	7	2015-02-22	6	4935	7	3	6	strB055	0.333333333333333	CENTRAL
37	LA1963	7	2015-02-22	6	4935	8	0	17	strB055	0	CENTRAL
38	LA1963	7	2015-02-11	6	4794	4	9	6	strB055	0.6	CENTRAL
39	LA1963	7	2015-02-25	6	unknown	5	10	4	strB055	0.714285714285714	CENTRAL
40	LA1963	7	2015-02-18	6	4846	1	7	2	strB055	0.777777777777778	CENTRAL
41	LA1963	7	2015-02-11	7	4795	13	3	7	strB055	0.3	CENTRAL
42	LA1963	7	2015-02-22	3	4932	10	11	0	strB055	1	CENTRAL
43	LA1963	7	2015-02-18	1	4841	5	8	7	strB055	0.533333333333333	CENTRAL
44	LA1963	7	2015-02-25	6	unknown	6	8	5	strB055	0.615384615384615	CENTRAL
45	LA1963	7	2015-02-25	2	unknown	3	10	3	strB055	0.769230769230769	CENTRAL
46	LA1963	7	2015-02-22	2	4931	3	5	5	strB055	0.5	CENTRAL
47	LA1963	7	2015-02-11	7	4795	14	7	5	strB055	0.583333333333333	CENTRAL
48	LA1963	7	2015-02-18	1	4841	6	3	8	strB055	0.272727272727273	CENTRAL
49	LA1963	7	2015-02-18	1	4841	7	3	8	strB055	0.272727272727273	CENTRAL
50	LA1963	7	2015-02-25	7	unknown	15	3	10	strB055	0.230769230769231	CENTRAL
51	LA1963	7	2015-02-25	7	unknown	14	5	4	strB055	0.555555555555556	CENTRAL
52	LA1963	7	2015-02-25	2	unknown	1	5	5	strB055	0.5	CENTRAL
53	LA1963	7	2015-02-25	2	unknown	2	8	4	strB055	0.666666666666667	CENTRAL
54	LA1963	7	2015-02-22	2	4931	1	7	6	strB055	0.538461538461538	CENTRAL
55	LA1963	7	2015-02-22	2	4931	2	6	11	strB055	0.352941176470588	CENTRAL
56	LA1963	7	2015-02-22	3	4932	11	7	4	strB055	0.636363636363636	CENTRAL
57	LA1963	7	2015-02-22	3	4932	12	3	5	strB055	0.375	CENTRAL
58	LA1963	7	2015-02-11	7	4795	16	6	11	strB055	0.352941176470588	CENTRAL
59	LA1963	7	2015-02-22	3	4932	9	0	12	strB055	0	CENTRAL
60	LA1963	7	2015-02-18	6	4846	4	2	7	strB055	0.222222222222222	CENTRAL
61	LA1963	7	2015-02-11	7	4795	15	6	6	strB055	0.5	CENTRAL
62	LA1963	7	2015-02-18	6	4846	2	0	12	strB055	0	CENTRAL
63	LA1963	7	2015-02-18	6	4846	3	12	1	strB055	0.923076923076923	CENTRAL
64	LA1963	7	2015-02-25	7	unknown	13	4	5	strB055	0.444444444444444	CENTRAL
65	LA2931	7	2015-02-11	6	4794	11	11	1	strB055	0.916666666666667	CENTRAL
66	LA2931	7	2015-02-11	6	4794	10	4	4	strB055	0.5	CENTRAL
67	LA2931	7	2015-02-25	1	unknown	8	7	8	strB055	0.466666666666667	CENTRAL
68	LA2931	7	2015-02-11	6	4794	12	8	2	strB055	0.8	CENTRAL
69	LA2931	7	2015-02-11	5	4793	12	8	8	strB055	0.5	CENTRAL
70	LA2931	7	2015-02-18	7	4847	8	5	1	strB055	0.833333333333333	CENTRAL
71	LA2931	7	2015-02-11	7	4795	6	16	0	strB055	1	CENTRAL
72	LA2931	7	2015-02-22	2	4931	16	5	5	strB055	0.5	CENTRAL
73	LA2931	7	2015-02-18	2	4842	5	1	12	strB055	0.0769230769230769	CENTRAL
74	LA2931	7	2015-02-25	1	unknown	7	9	0	strB055	1	CENTRAL
75	LA2931	7	2015-02-18	2	4842	6	3	7	strB055	0.3	CENTRAL
76	LA2931	7	2015-02-22	1	4930	4	6	2	strB055	0.75	CENTRAL
77	LA2931	7	2015-02-11	7	4795	7	5	6	strB055	0.454545454545455	CENTRAL
78	LA2931	7	2015-02-18	7	4847	7	0	9	strB055	0	CENTRAL
79	LA2931	7	2015-02-22	3	4932	6	3	11	strB055	0.214285714285714	CENTRAL
80	LA2931	7	2015-02-18	2	4842	7	9	0	strB055	1	CENTRAL
81	LA2931	7	2015-02-18	2	4842	8	8	4	strB055	0.666666666666667	CENTRAL
82	LA2931	7	2015-02-11	7	4795	8	7	6	strB055	0.538461538461538	CENTRAL
83	LA2931	7	2015-02-25	1	unknown	6	6	7	strB055	0.461538461538462	CENTRAL
84	LA2931	7	2015-02-11	5	4793	10	5	2	strB055	0.714285714285714	CENTRAL
85	LA2931	7	2015-02-11	5	4793	11	8	3	strB055	0.727272727272727	CENTRAL
86	LA2931	7	2015-02-22	3	4932	5	2	10	strB055	0.166666666666667	CENTRAL
87	LA2931	7	2015-02-18	6	4846	11	4	10	strB055	0.285714285714286	CENTRAL
88	LA2931	7	2015-02-18	6	4846	12	4	10	strB055	0.285714285714286	CENTRAL
89	LA2931	7	2015-02-18	1	4841	9	2	11	strB055	0.153846153846154	CENTRAL
90	LA2931	7	2015-02-18	6	4846	9	1	3	strB055	0.25	CENTRAL
91	LA2931	7	2015-02-18	1	4841	11	11	0	strB055	1	CENTRAL
92	LA2931	7	2015-02-18	1	4841	12	0	13	strB055	0	CENTRAL
93	LA2931	7	2015-02-22	3	4932	7	3	8	strB055	0.272727272727273	CENTRAL
94	LA2931	7	2015-02-18	1	4841	10	0	7	strB055	0	CENTRAL
95	LA2931	7	2015-02-18	7	4847	6	5	1	strB055	0.833333333333333	CENTRAL
96	LA2931	7	2015-02-11	7	4795	5	12	1	strB055	0.923076923076923	CENTRAL
97	LA2931	7	2015-02-22	2	4931	13	2	8	strB055	0.2	CENTRAL
98	LA2931	7	2015-02-22	2	4931	14	8	4	strB055	0.666666666666667	CENTRAL
99	LA2931	7	2015-02-22	2	4931	15	1	11	strB055	0.0833333333333333	CENTRAL
100	LA2931	7	2015-02-25	6	unknown	9	6	6	strB055	0.5	CENTRAL
101	LA2931	7	2015-02-25	6	unknown	10	6	12	strB055	0.333333333333333	CENTRAL
102	LA2931	7	2015-02-25	6	unknown	11	4	7	strB055	0.363636363636364	CENTRAL
103	LA2931	7	2015-02-25	6	unknown	12	0	11	strB055	0	CENTRAL
104	LA2931	7	2015-02-11	4	4792	5	6	3	strB055	0.666666666666667	CENTRAL
105	LA2931	7	2015-02-11	4	4792	6	9	3	strB055	0.75	CENTRAL
106	LA2931	7	2015-02-11	4	4792	7	6	1	strB055	0.857142857142857	CENTRAL
107	LA2931	7	2015-02-11	6	4794	9	3	14	strB055	0.176470588235294	CENTRAL
108	LA2931	7	2015-02-18	7	4847	5	4	11	strB055	0.266666666666667	CENTRAL
109	LA2931	7	2015-02-25	1	unknown	5	3	12	strB055	0.2	CENTRAL
110	LA2931	7	2015-02-22	1	4930	2	3	8	strB055	0.272727272727273	CENTRAL
111	LA2931	7	2015-02-22	1	4930	3	5	5	strB055	0.5	CENTRAL
112	LA2931	7	2015-02-25	7	unknown	5	3	11	strB055	0.214285714285714	CENTRAL
113	LA2931	7	2015-02-25	7	unknown	6	5	8	strB055	0.384615384615385	CENTRAL
114	LA2931	7	2015-02-25	7	unknown	7	8	0	strB055	1	CENTRAL
115	LA2931	7	2015-02-25	7	unknown	8	5	8	strB055	0.384615384615385	CENTRAL
116	LA2931	7	2015-02-25	2	unknown	9	8	4	strB055	0.666666666666667	CENTRAL
117	LA2931	7	2015-02-25	2	unknown	10	2	5	strB055	0.285714285714286	CENTRAL
118	LA2931	7	2015-02-25	2	unknown	11	7	2	strB055	0.777777777777778	CENTRAL
119	LA2931	7	2015-02-25	2	unknown	12	3	8	strB055	0.272727272727273	CENTRAL
120	LA2931	7	2015-02-11	4	4792	8	6	6	strB055	0.5	CENTRAL
121	LA2931	7	2015-02-22	3	4932	8	4	7	strB055	0.363636363636364	CENTRAL
122	LA2931	7	2015-02-22	1	4930	1	6	3	strB055	0.666666666666667	CENTRAL
123	LA2931	7	2015-02-11	5	4793	9	6	3	strB055	0.666666666666667	CENTRAL
124	LA2932	7	2015-02-25	6	unknown	13	9	3	strB055	0.75	COAST
125	LA2932	7	2015-02-22	5	4934	12	5	5	strB055	0.5	COAST
126	LA2932	7	2015-02-11	1	4789	13	8	2	strB055	0.8	COAST
127	LA2932	7	2015-02-11	2	4790	9	0	15	strB055	0	COAST
128	LA2932	7	2015-02-25	5	unknown	13	7	2	strB055	0.777777777777778	COAST
129	LA2932	7	2015-02-22	5	4934	10	9	0	strB055	1	COAST
130	LA2932	7	2015-02-18	7	4847	3	0	13	strB055	0	COAST
131	LA2932	7	2015-02-18	7	4847	1	7	0	strB055	1	COAST
132	LA2932	7	2015-02-18	7	4847	4	6	2	strB055	0.75	COAST
133	LA2932	7	2015-02-18	7	4847	2	7	0	strB055	1	COAST
134	LA2932	7	2015-02-25	5	unknown	14	7	2	strB055	0.777777777777778	COAST
135	LA2932	7	2015-02-11	1	4789	14	10	4	strB055	0.714285714285714	COAST
136	LA2932	7	2015-02-11	1	4789	16	10	0	strB055	1	COAST
137	LA2932	7	2015-02-25	5	unknown	16	7	2	strB055	0.777777777777778	COAST
138	LA2932	7	2015-02-11	5	4793	15	9	2	strB055	0.818181818181818	COAST
139	LA2932	7	2015-02-18	3	4843	15	7	2	strB055	0.777777777777778	COAST
140	LA2932	7	2015-02-22	5	4934	11	9	0	strB055	1	COAST
141	LA2932	7	2015-02-25	1	unknown	1	7	3	strB055	0.7	COAST
142	LA2932	7	2015-02-18	1	4841	13	4	7	strB055	0.363636363636364	COAST
143	LA2932	7	2015-02-18	1	4841	16	8	5	strB055	0.615384615384615	COAST
144	LA2932	7	2015-02-11	4	4792	1	7	4	strB055	0.636363636363636	COAST
145	LA2932	7	2015-02-11	5	4793	16	10	0	strB055	1	COAST
146	LA2932	7	2015-02-25	5	unknown	15	11	0	strB055	1	COAST
147	LA2932	7	2015-02-22	1	4930	7	9	3	strB055	0.75	COAST
148	LA2932	7	2015-02-18	1	4841	14	10	1	strB055	0.909090909090909	COAST
149	LA2932	7	2015-02-18	3	4843	16	9	0	strB055	1	COAST
150	LA2932	7	2015-02-25	6	unknown	14	12	0	strB055	1	COAST
151	LA2932	7	2015-02-25	6	unknown	15	4	5	strB055	0.444444444444444	COAST
152	LA2932	7	2015-02-11	5	4793	14	5	7	strB055	0.416666666666667	COAST
153	LA2932	7	2015-02-18	4	4844	9	2	11	strB055	0.153846153846154	COAST
154	LA2932	7	2015-02-11	4	4792	2	8	2	strB055	0.8	COAST
155	LA2932	7	2015-02-11	4	4792	4	4	4	strB055	0.5	COAST
156	LA2932	7	2015-02-11	2	4790	11	9	4	strB055	0.692307692307692	COAST
157	LA2932	7	2015-02-22	4	4933	8	4	8	strB055	0.333333333333333	COAST
158	LA2932	7	2015-02-25	1	unknown	4	13	0	strB055	1	COAST
159	LA2932	7	2015-02-11	2	4790	10	0	14	strB055	0	COAST
160	LA2932	7	2015-02-18	4	4844	11	6	5	strB055	0.545454545454545	COAST
161	LA2932	7	2015-02-25	4	unknown	9	13	0	strB055	1	COAST
162	LA2932	7	2015-02-25	4	unknown	11	6	5	strB055	0.545454545454545	COAST
163	LA2932	7	2015-02-18	4	4844	10	4	1	strB055	0.8	COAST
164	LA2932	7	2015-02-22	1	4930	8	9	5	strB055	0.642857142857143	COAST
165	LA2932	7	2015-02-22	1	4930	6	3	10	strB055	0.230769230769231	COAST
166	LA2932	7	2015-02-18	4	4844	12	2	9	strB055	0.181818181818182	COAST
167	LA2932	7	2015-02-22	1	4930	5	10	0	strB055	1	COAST
168	LA2932	7	2015-02-22	4	4933	6	2	4	strB055	0.333333333333333	COAST
169	LA2932	7	2015-02-18	3	4843	13	7	2	strB055	0.777777777777778	COAST
170	LA2932	7	2015-02-18	3	4843	14	7	0	strB055	1	COAST
171	LA2932	7	2015-02-25	1	unknown	2	7	4	strB055	0.636363636363636	COAST
172	LA2932	7	2015-02-25	6	unknown	16	3	5	strB055	0.375	COAST
173	LA2932	7	2015-02-22	5	4934	9	6	6	strB055	0.5	COAST
174	LA2932	7	2015-02-25	1	unknown	3	7	3	strB055	0.7	COAST
175	LA2932	7	2015-02-25	4	unknown	10	12	0	strB055	1	COAST
176	LA2932	7	2015-02-22	4	4933	5	1	12	strB055	0.0769230769230769	COAST
177	LA2932	7	2015-02-18	1	4841	15	11	0	strB055	1	COAST
178	LA2932	7	2015-02-11	5	4793	13	10	3	strB055	0.769230769230769	COAST
179	LA2932	7	2015-02-22	4	4933	7	3	7	strB055	0.3	COAST
180	LA2932	7	2015-02-11	2	4790	12	7	6	strB055	0.538461538461538	COAST
181	LA2932	7	2015-02-25	4	unknown	12	7	5	strB055	0.583333333333333	COAST
182	LA3111	7	2015-02-25	1	unknown	13	13	0	strB055	1	CENTRAL
183	LA3111	7	2015-02-18	5	4845	2	3	8	strB055	0.272727272727273	CENTRAL
184	LA3111	7	2015-02-18	5	4845	3	3	10	strB055	0.230769230769231	CENTRAL
185	LA3111	7	2015-02-18	5	4845	1	6	5	strB055	0.545454545454545	CENTRAL
186	LA3111	7	2015-02-18	5	4845	4	7	1	strB055	0.875	CENTRAL
187	LA3111	7	2015-02-18	7	4847	15	0	13	strB055	0	CENTRAL
188	LA3111	7	2015-02-18	4	4844	4	1	12	strB055	0.0769230769230769	CENTRAL
189	LA3111	7	2015-02-25	1	unknown	15	11	2	strB055	0.846153846153846	CENTRAL
190	LA3111	7	2015-02-18	3	4843	5	3	8	strB055	0.272727272727273	CENTRAL
191	LA3111	7	2015-02-18	7	4847	13	4	9	strB055	0.307692307692308	CENTRAL
192	LA3111	7	2015-02-18	7	4847	14	2	5	strB055	0.285714285714286	CENTRAL
193	LA3111	7	2015-02-11	1	4789	7	5	10	strB055	0.333333333333333	CENTRAL
194	LA3111	7	2015-02-11	1	4789	8	4	12	strB055	0.25	CENTRAL
195	LA3111	7	2015-02-22	3	4932	2	9	0	strB055	1	CENTRAL
196	LA3111	7	2015-02-22	3	4932	3	7	7	strB055	0.5	CENTRAL
197	LA3111	7	2015-02-22	3	4932	4	2	11	strB055	0.153846153846154	CENTRAL
198	LA3111	7	2015-02-18	4	4844	3	1	10	strB055	0.0909090909090909	CENTRAL
199	LA3111	7	2015-02-22	2	4931	6	3	11	strB055	0.214285714285714	CENTRAL
200	LA3111	7	2015-02-22	2	4931	7	6	9	strB055	0.4	CENTRAL
201	LA3111	7	2015-02-22	2	4931	8	10	3	strB055	0.769230769230769	CENTRAL
202	LA3111	7	2015-02-25	1	unknown	14	10	4	strB055	0.714285714285714	CENTRAL
203	LA3111	7	2015-02-22	5	4934	8	20	0	strB055	1	CENTRAL
204	LA3111	7	2015-02-25	4	unknown	1	1	12	strB055	0.0769230769230769	CENTRAL
205	LA3111	7	2015-02-22	3	4932	1	6	7	strB055	0.461538461538462	CENTRAL
206	LA3111	7	2015-02-11	1	4789	6	12	0	strB055	1	CENTRAL
207	LA3111	7	2015-02-25	4	unknown	2	12	2	strB055	0.857142857142857	CENTRAL
208	LA3111	7	2015-02-25	4	unknown	4	10	3	strB055	0.769230769230769	CENTRAL
209	LA3111	7	2015-02-18	4	4844	1	7	7	strB055	0.5	CENTRAL
210	LA3111	7	2015-02-25	4	unknown	3	6	6	strB055	0.5	CENTRAL
211	LA3111	7	2015-02-18	3	4843	8	2	4	strB055	0.333333333333333	CENTRAL
212	LA3111	7	2015-02-18	3	4843	7	5	6	strB055	0.454545454545455	CENTRAL
213	LA3111	7	2015-02-22	6	4935	1	2	16	strB055	0.111111111111111	CENTRAL
214	LA3111	7	2015-02-18	3	4843	6	0	14	strB055	0	CENTRAL
215	LA3111	7	2015-02-25	3	unknown	1	7	7	strB055	0.5	CENTRAL
216	LA3111	7	2015-02-22	5	4934	6	1	13	strB055	0.0714285714285714	CENTRAL
217	LA3111	7	2015-02-22	5	4934	7	4	11	strB055	0.266666666666667	CENTRAL
218	LA3111	7	2015-02-11	4	4792	14	5	15	strB055	0.25	CENTRAL
219	LA3111	7	2015-02-11	4	4792	15	6	6	strB055	0.5	CENTRAL
220	LA3111	7	2015-02-11	4	4792	16	6	6	strB055	0.5	CENTRAL
221	LA3111	7	2015-02-22	2	4931	5	12	4	strB055	0.75	CENTRAL
222	LA3111	7	2015-02-25	3	unknown	3	1	9	strB055	0.1	CENTRAL
223	LA3111	7	2015-02-25	3	unknown	4	21	0	strB055	1	CENTRAL
224	LA3111	7	2015-02-22	5	4934	5	1	14	strB055	0.0666666666666667	CENTRAL
225	LA3111	7	2015-02-22	6	4935	3	2	13	strB055	0.133333333333333	CENTRAL
226	LA3111	7	2015-02-25	5	unknown	6	16	0	strB055	1	CENTRAL
227	LA3111	7	2015-02-11	1	4789	5	8	1	strB055	0.888888888888889	CENTRAL
228	LA3111	7	2015-02-11	2	4790	4	8	7	strB055	0.533333333333333	CENTRAL
229	LA3111	7	2015-02-18	4	4844	2	2	10	strB055	0.166666666666667	CENTRAL
230	LA3111	7	2015-02-11	3	4791	1	0	12	strB055	0	CENTRAL
231	LA3111	7	2015-02-22	6	4935	4	2	11	strB055	0.153846153846154	CENTRAL
232	LA3111	7	2015-02-25	1	unknown	16	7	3	strB055	0.7	CENTRAL
233	LA3111	7	2015-02-22	6	4935	2	8	2	strB055	0.8	CENTRAL
234	LA3111	7	2015-02-11	3	4791	4	12	5	strB055	0.705882352941177	CENTRAL
235	LA3111	7	2015-02-11	4	4792	13	5	9	strB055	0.357142857142857	CENTRAL
236	LA3111	7	2015-02-11	2	4790	2	10	14	strB055	0.416666666666667	CENTRAL
237	LA3111	7	2015-02-11	3	4791	2	16	0	strB055	1	CENTRAL
238	LA3111	7	2015-02-18	7	4847	16	0	8	strB055	0	CENTRAL
239	LA3111	7	2015-02-25	3	unknown	2	3	10	strB055	0.230769230769231	CENTRAL
240	LA3111	7	2015-02-11	2	4790	1	3	7	strB055	0.3	CENTRAL
241	LA3111	7	2015-02-25	5	unknown	5	2	11	strB055	0.153846153846154	CENTRAL
242	LA3111	7	2015-02-11	3	4791	3	7	6	strB055	0.538461538461538	CENTRAL
243	LA3111	7	2015-02-25	5	unknown	8	2	8	strB055	0.2	CENTRAL
244	LA3111	7	2015-02-25	5	unknown	7	5	5	strB055	0.5	CENTRAL
245	LA3111	7	2015-02-11	2	4790	3	14	1	strB055	0.933333333333333	CENTRAL
246	LA4107	7	2015-02-18	4	4844	5	6	8	strB055	0.428571428571429	COAST
247	LA4107	7	2015-02-25	3	unknown	8	3	7	strB055	0.3	COAST
248	LA4107	7	2015-02-11	3	4791	7	11	3	strB055	0.785714285714286	COAST
249	LA4107	7	2015-02-11	5	4793	3	10	0	strB055	1	COAST
250	LA4107	7	2015-02-25	3	unknown	7	9	0	strB055	1	COAST
251	LA4107	7	2015-02-25	4	unknown	6	8	4	strB055	0.666666666666667	COAST
252	LA4107	7	2015-02-22	7	4935	3	6	5	strB055	0.545454545454545	COAST
253	LA4107	7	2015-02-18	4	4844	6	4	5	strB055	0.444444444444444	COAST
254	LA4107	7	2015-02-18	4	4844	7	2	8	strB055	0.2	COAST
255	LA4107	7	2015-02-11	2	4790	7	9	0	strB055	1	COAST
256	LA4107	7	2015-02-11	2	4790	8	10	3	strB055	0.769230769230769	COAST
257	LA4107	7	2015-02-25	4	unknown	5	7	2	strB055	0.777777777777778	COAST
258	LA4107	7	2015-02-25	4	unknown	7	4	4	strB055	0.5	COAST
259	LA4107	7	2015-02-25	4	unknown	8	5	6	strB055	0.454545454545455	COAST
260	LA4107	7	2015-02-18	6	4846	8	11	1	strB055	0.916666666666667	COAST
261	LA4107	7	2015-02-25	2	unknown	5	4	6	strB055	0.4	COAST
262	LA4107	7	2015-02-25	3	unknown	5	9	3	strB055	0.75	COAST
263	LA4107	7	2015-02-11	3	4791	8	13	1	strB055	0.928571428571429	COAST
264	LA4107	7	2015-02-25	3	unknown	6	12	0	strB055	1	COAST
265	LA4107	7	2015-02-11	3	4791	6	9	2	strB055	0.818181818181818	COAST
266	LA4107	7	2015-02-11	6	4794	7	8	0	strB055	1	COAST
267	LA4107	7	2015-02-22	4	4933	1	0	7	strB055	0	COAST
268	LA4107	7	2015-02-11	5	4793	4	6	4	strB055	0.6	COAST
269	LA4107	7	2015-02-18	6	4846	5	5	0	strB055	1	COAST
270	LA4107	7	2015-02-22	7	4935	1	0	7	strB055	0	COAST
271	LA4107	7	2015-02-11	6	4794	8	12	1	strB055	0.923076923076923	COAST
272	LA4107	7	2015-02-11	5	4793	2	9	0	strB055	1	COAST
273	LA4107	7	2015-02-25	2	unknown	8	4	4	strB055	0.5	COAST
274	LA4107	7	2015-02-11	3	4791	5	11	2	strB055	0.846153846153846	COAST
275	LA4107	7	2015-02-18	4	4844	8	7	5	strB055	0.583333333333333	COAST
276	LA4107	7	2015-02-18	6	4846	7	3	3	strB055	0.5	COAST
277	LA4107	7	2015-02-25	6	unknown	1	4	7	strB055	0.363636363636364	COAST
278	LA4107	7	2015-02-22	5	4934	1	8	0	strB055	1	COAST
279	LA4107	7	2015-02-18	5	4845	7	7	0	strB055	1	COAST
280	LA4107	7	2015-02-22	7	4935	2	3	8	strB055	0.272727272727273	COAST
281	LA4107	7	2015-02-22	5	4934	4	4	6	strB055	0.4	COAST
282	LA4107	7	2015-02-11	6	4794	5	7	5	strB055	0.583333333333333	COAST
283	LA4107	7	2015-02-11	2	4790	6	7	0	strB055	1	COAST
284	LA4107	7	2015-02-22	4	4933	3	6	5	strB055	0.545454545454545	COAST
285	LA4107	7	2015-02-11	5	4793	1	6	1	strB055	0.857142857142857	COAST
286	LA4107	7	2015-02-25	2	unknown	7	8	4	strB055	0.666666666666667	COAST
287	LA4107	7	2015-02-22	4	4933	2	3	8	strB055	0.272727272727273	COAST
288	LA4107	7	2015-02-22	2	4931	11	3	4	strB055	0.428571428571429	COAST
289	LA4107	7	2015-02-11	6	4794	6	11	0	strB055	1	COAST
290	LA4107	7	2015-02-18	1	4841	1	4	4	strB055	0.5	COAST
291	LA4107	7	2015-02-18	5	4845	6	6	1	strB055	0.857142857142857	COAST
292	LA4107	7	2015-02-11	2	4790	5	8	3	strB055	0.727272727272727	COAST
293	LA4107	7	2015-02-25	6	unknown	4	7	5	strB055	0.583333333333333	COAST
294	LA4107	7	2015-02-18	1	4841	2	8	5	strB055	0.615384615384615	COAST
295	LA4107	7	2015-02-25	2	unknown	6	10	2	strB055	0.833333333333333	COAST
296	LA4107	7	2015-02-18	6	4846	6	6	4	strB055	0.6	COAST
297	LA4107	7	2015-02-25	6	unknown	3	5	2	strB055	0.714285714285714	COAST
298	LA4107	7	2015-02-18	5	4845	5	7	1	strB055	0.875	COAST
299	LA4107	7	2015-02-22	2	4931	12	3	4	strB055	0.428571428571429	COAST
300	LA4107	7	2015-02-22	5	4934	3	4	4	strB055	0.5	COAST
301	LA4107	7	2015-02-22	7	4935	4	2	10	strB055	0.166666666666667	COAST
302	LA4107	7	2015-02-22	4	4933	4	2	10	strB055	0.166666666666667	COAST
303	LA4107	7	2015-02-22	5	4934	2	6	6	strB055	0.5	COAST
304	LA4107	7	2015-02-22	2	4931	10	2	6	strB055	0.25	COAST
305	LA4107	7	2015-02-25	6	unknown	2	9	6	strB055	0.6	COAST
306	LA4107	7	2015-02-22	2	4931	9	1	9	strB055	0.1	COAST
307	LA4117	7	2015-02-18	6	4846	15	13	0	strB055	1	SOUTH
308	LA4117	7	2015-02-18	2	4842	9	10	4	strB055	0.714285714285714	SOUTH
309	LA4117	7	2015-02-18	6	4846	14	8	3	strB055	0.727272727272727	SOUTH
310	LA4117	7	2015-02-22	1	4930	9	6	6	strB055	0.5	SOUTH
311	LA4117	7	2015-02-11	7	4795	12	6	5	strB055	0.545454545454545	SOUTH
312	LA4117	7	2015-02-18	2	4842	10	13	5	strB055	0.722222222222222	SOUTH
313	LA4117	7	2015-02-11	6	4794	14	4	6	strB055	0.4	SOUTH
314	LA4117	7	2015-02-11	3	4791	16	9	3	strB055	0.75	SOUTH
315	LA4117	7	2015-02-22	1	4930	10	0	6	strB055	0	SOUTH
316	LA4117	7	2015-02-11	6	4794	13	0	7	strB055	0	SOUTH
317	LA4117	7	2015-02-18	7	4847	11	7	3	strB055	0.7	SOUTH
318	LA4117	7	2015-02-11	7	4795	10	11	2	strB055	0.846153846153846	SOUTH
319	LA4117	7	2015-02-18	7	4847	10	5	9	strB055	0.357142857142857	SOUTH
320	LA4117	7	2015-02-22	7	4935	7	7	4	strB055	0.636363636363636	SOUTH
321	LA4117	7	2015-02-18	2	4842	11	5	5	strB055	0.5	SOUTH
322	LA4117	7	2015-02-18	6	4846	16	12	0	strB055	1	SOUTH
323	LA4117	7	2015-02-22	7	4935	6	8	4	strB055	0.666666666666667	SOUTH
324	LA4117	7	2015-02-11	3	4791	15	12	7	strB055	0.631578947368421	SOUTH
325	LA4117	7	2015-02-22	7	4935	8	3	6	strB055	0.333333333333333	SOUTH
326	LA4117	7	2015-02-18	7	4847	9	0	6	strB055	0	SOUTH
327	LA4117	7	2015-02-11	3	4791	14	13	1	strB055	0.928571428571429	SOUTH
328	LA4117	7	2015-02-18	5	4845	14	0	10	strB055	0	SOUTH
329	LA4117	7	2015-02-25	1	unknown	10	11	2	strB055	0.846153846153846	SOUTH
330	LA4117	7	2015-02-11	7	4795	11	15	1	strB055	0.9375	SOUTH
331	LA4117	7	2015-02-18	5	4845	13	0	12	strB055	0	SOUTH
332	LA4117	7	2015-02-11	6	4794	16	5	12	strB055	0.294117647058824	SOUTH
333	LA4117	7	2015-02-25	1	unknown	12	10	2	strB055	0.833333333333333	SOUTH
334	LA4117	7	2015-02-18	7	4847	12	1	8	strB055	0.111111111111111	SOUTH
335	LA4117	7	2015-02-11	6	4794	15	8	6	strB055	0.571428571428571	SOUTH
336	LA4117	7	2015-02-11	4	4792	11	5	8	strB055	0.384615384615385	SOUTH
337	LA4117	7	2015-02-11	4	4792	12	6	4	strB055	0.6	SOUTH
338	LA4117	7	2015-02-18	5	4845	15	5	12	strB055	0.294117647058824	SOUTH
339	LA4117	7	2015-02-25	3	unknown	16	4	5	strB055	0.444444444444444	SOUTH
340	LA4117	7	2015-02-22	7	4935	5	5	9	strB055	0.357142857142857	SOUTH
341	LA4117	7	2015-02-18	6	4846	13	1	10	strB055	0.0909090909090909	SOUTH
342	LA4117	7	2015-02-25	3	unknown	15	17	0	strB055	1	SOUTH
343	LA4117	7	2015-02-25	1	unknown	11	5	8	strB055	0.384615384615385	SOUTH
344	LA4117	7	2015-02-22	1	4930	11	4	10	strB055	0.285714285714286	SOUTH
345	LA4117	7	2015-02-22	1	4930	12	9	11	strB055	0.45	SOUTH
346	LA4117	7	2015-02-22	6	4935	15	2	8	strB055	0.2	SOUTH
347	LA4117	7	2015-02-18	5	4845	16	2	7	strB055	0.222222222222222	SOUTH
348	LA4117	7	2015-02-25	3	unknown	13	2	13	strB055	0.133333333333333	SOUTH
349	LA4117	7	2015-02-25	2	unknown	16	6	8	strB055	0.428571428571429	SOUTH
350	LA4117	7	2015-02-22	4	4933	16	0	13	strB055	0	SOUTH
351	LA4117	7	2015-02-22	4	4933	13	8	2	strB055	0.8	SOUTH
352	LA4117	7	2015-02-22	4	4933	14	4	6	strB055	0.4	SOUTH
353	LA4117	7	2015-02-22	4	4933	15	3	3	strB055	0.5	SOUTH
354	LA4117	7	2015-02-11	4	4792	10	7	3	strB055	0.7	SOUTH
355	LA4117	7	2015-02-18	2	4842	12	11	3	strB055	0.785714285714286	SOUTH
356	LA4117	7	2015-02-25	1	unknown	9	4	5	strB055	0.444444444444444	SOUTH
357	LA4117	7	2015-02-22	6	4935	16	0	9	strB055	0	SOUTH
358	LA4117	7	2015-02-25	7	unknown	10	4	5	strB055	0.444444444444444	SOUTH
359	LA4117	7	2015-02-22	6	4935	14	5	6	strB055	0.454545454545455	SOUTH
360	LA4117	7	2015-02-11	7	4795	9	4	4	strB055	0.5	SOUTH
361	LA4117	7	2015-02-25	7	unknown	9	6	3	strB055	0.666666666666667	SOUTH
362	LA4117	7	2015-02-11	4	4792	9	4	10	strB055	0.285714285714286	SOUTH
363	LA4117	7	2015-02-25	7	unknown	11	10	4	strB055	0.714285714285714	SOUTH
364	LA4117	7	2015-02-25	7	unknown	12	5	4	strB055	0.555555555555556	SOUTH
365	LA4117	7	2015-02-11	3	4791	13	6	7	strB055	0.461538461538462	SOUTH
366	LA4117	7	2015-02-25	3	unknown	14	8	2	strB055	0.8	SOUTH
367	LA4117	7	2015-02-25	2	unknown	15	10	5	strB055	0.666666666666667	SOUTH
368	LA4117	7	2015-02-22	6	4935	13	4	5	strB055	0.444444444444444	SOUTH
369	LA4117	7	2015-02-25	2	unknown	14	4	6	strB055	0.4	SOUTH
370	LA4117	7	2015-02-25	2	unknown	13	13	0	strB055	1	SOUTH
371	LA4330	7	2015-02-11	3	4791	10	13	1	strB055	0.928571428571429	SOUTH
372	LA4330	7	2015-02-11	3	4791	11	10	6	strB055	0.625	SOUTH
373	LA4330	7	2015-02-11	1	4789	12	8	7	strB055	0.533333333333333	SOUTH
374	LA4330	7	2015-02-22	5	4934	13	10	4	strB055	0.714285714285714	SOUTH
375	LA4330	7	2015-02-11	3	4791	9	12	3	strB055	0.8	SOUTH
376	LA4330	7	2015-02-25	3	unknown	12	6	9	strB055	0.4	SOUTH
377	LA4330	7	2015-02-22	6	4935	10	5	5	strB055	0.5	SOUTH
378	LA4330	7	2015-02-11	1	4789	11	8	6	strB055	0.571428571428571	SOUTH
379	LA4330	7	2015-02-22	5	4934	16	17	0	strB055	1	SOUTH
380	LA4330	7	2015-02-25	3	unknown	10	14	0	strB055	1	SOUTH
381	LA4330	7	2015-02-25	3	unknown	11	7	8	strB055	0.466666666666667	SOUTH
382	LA4330	7	2015-02-18	4	4844	14	4	9	strB055	0.307692307692308	SOUTH
383	LA4330	7	2015-02-11	1	4789	10	8	3	strB055	0.727272727272727	SOUTH
384	LA4330	7	2015-02-18	2	4842	4	10	6	strB055	0.625	SOUTH
385	LA4330	7	2015-02-22	6	4935	9	9	4	strB055	0.692307692307692	SOUTH
386	LA4330	7	2015-02-11	1	4789	9	10	0	strB055	1	SOUTH
387	LA4330	7	2015-02-22	3	4932	16	9	1	strB055	0.9	SOUTH
388	LA4330	7	2015-02-11	2	4790	16	6	11	strB055	0.352941176470588	SOUTH
389	LA4330	7	2015-02-22	5	4934	14	7	7	strB055	0.5	SOUTH
390	LA4330	7	2015-02-22	5	4934	15	8	9	strB055	0.470588235294118	SOUTH
391	LA4330	7	2015-02-11	3	4791	12	6	6	strB055	0.5	SOUTH
392	LA4330	7	2015-02-18	4	4844	15	7	3	strB055	0.7	SOUTH
393	LA4330	7	2015-02-25	5	unknown	9	10	9	strB055	0.526315789473684	SOUTH
394	LA4330	7	2015-02-18	2	4842	2	15	0	strB055	1	SOUTH
395	LA4330	7	2015-02-18	2	4842	3	10	2	strB055	0.833333333333333	SOUTH
396	LA4330	7	2015-02-18	5	4845	12	6	6	strB055	0.5	SOUTH
397	LA4330	7	2015-02-22	3	4932	14	13	4	strB055	0.764705882352941	SOUTH
398	LA4330	7	2015-02-18	4	4844	16	5	10	strB055	0.333333333333333	SOUTH
399	LA4330	7	2015-02-25	4	unknown	16	12	2	strB055	0.857142857142857	SOUTH
400	LA4330	7	2015-02-22	1	4930	16	2	9	strB055	0.181818181818182	SOUTH
401	LA4330	7	2015-02-25	7	unknown	1	9	5	strB055	0.642857142857143	SOUTH
402	LA4330	7	2015-02-18	2	4842	1	11	4	strB055	0.733333333333333	SOUTH
403	LA4330	7	2015-02-25	3	unknown	9	9	6	strB055	0.6	SOUTH
404	LA4330	7	2015-02-25	4	unknown	15	8	3	strB055	0.727272727272727	SOUTH
405	LA4330	7	2015-02-18	4	4844	13	6	8	strB055	0.428571428571429	SOUTH
406	LA4330	7	2015-02-22	3	4932	13	4	7	strB055	0.363636363636364	SOUTH
407	LA4330	7	2015-02-18	3	4843	12	6	8	strB055	0.428571428571429	SOUTH
408	LA4330	7	2015-02-22	6	4935	11	10	2	strB055	0.833333333333333	SOUTH
409	LA4330	7	2015-02-25	5	unknown	12	4	5	strB055	0.444444444444444	SOUTH
410	LA4330	7	2015-02-18	5	4845	9	6	9	strB055	0.4	SOUTH
411	LA4330	7	2015-02-22	3	4932	15	9	7	strB055	0.5625	SOUTH
412	LA4330	7	2015-02-11	2	4790	15	5	7	strB055	0.416666666666667	SOUTH
413	LA4330	7	2015-02-25	7	unknown	3	6	3	strB055	0.666666666666667	SOUTH
414	LA4330	7	2015-02-25	4	unknown	13	8	2	strB055	0.8	SOUTH
415	LA4330	7	2015-02-22	1	4930	15	13	0	strB055	1	SOUTH
416	LA4330	7	2015-02-25	4	unknown	14	9	4	strB055	0.692307692307692	SOUTH
417	LA4330	7	2015-02-18	5	4845	11	10	1	strB055	0.909090909090909	SOUTH
418	LA4330	7	2015-02-22	1	4930	14	5	7	strB055	0.416666666666667	SOUTH
419	LA4330	7	2015-02-25	5	unknown	10	13	9	strB055	0.590909090909091	SOUTH
420	LA4330	7	2015-02-11	2	4790	13	7	5	strB055	0.583333333333333	SOUTH
421	LA4330	7	2015-02-25	7	unknown	2	8	3	strB055	0.727272727272727	SOUTH
422	LA4330	7	2015-02-25	5	unknown	11	11	2	strB055	0.846153846153846	SOUTH
423	LA4330	7	2015-02-11	7	4795	3	12	4	strB055	0.75	SOUTH
424	LA4330	7	2015-02-25	7	unknown	4	5	8	strB055	0.384615384615385	SOUTH
425	LA4330	7	2015-02-18	5	4845	10	9	2	strB055	0.818181818181818	SOUTH
426	LA4330	7	2015-02-11	2	4790	14	5	13	strB055	0.277777777777778	SOUTH
427	LA4330	7	2015-02-11	7	4795	1	18	4	strB055	0.818181818181818	SOUTH
428	LA4330	7	2015-02-18	3	4843	11	13	4	strB055	0.764705882352941	SOUTH
429	LA4330	7	2015-02-11	7	4795	4	14	3	strB055	0.823529411764706	SOUTH
430	LA4330	7	2015-02-11	7	4795	2	21	2	strB055	0.91304347826087	SOUTH
431	LA4330	7	2015-02-22	6	4935	12	12	0	strB055	1	SOUTH
432	LA4330	7	2015-02-22	1	4930	13	20	0	strB055	1	SOUTH
433	LA4330	7	2015-02-18	3	4843	9	8	3	strB055	0.727272727272727	SOUTH
