# Supplementary material for: The wild tomato species Solanum chilense shows variation in pathogen resistance between geographically distinct populations
Source: PeerJ. 2017 Jan 18;5:e2910. doi: 10.7717/peerj.2910 (PMC5248578; doi:10.7717/peerj.2910)
Supplement: Data S3 [file peerj-05-2910-s003.gz › RawDataAlt.csv]

accession	scored	exp	box	pict	leaf	inf	not_inf	strain	inf_frac	group
1	LA1963	7	2015-02-11	3	4798	12	6	5	str108	0.545454545454545	CENTRAL
2	LA1963	7	2015-02-22	5	4934	2	13	3	str108	0.8125	CENTRAL
3	LA1963	7	2015-02-11	1	4796	5	6	10	str108	0.375	CENTRAL
4	LA1963	7	2015-02-22	4	4933	3	4	10	str108	0.285714285714286	CENTRAL
5	LA1963	7	2015-02-18	3	4850	2	2	6	str108	0.25	CENTRAL
6	LA1963	7	2015-02-11	7	4802	4	4	0	str108	1	CENTRAL
7	LA1963	7	2015-02-22	5	4934	3	5	3	str108	0.625	CENTRAL
8	LA1963	7	2015-02-25	1	4961	7	10	4	str108	0.714285714285714	CENTRAL
9	LA1963	7	2015-02-11	7	4802	3	13	3	str108	0.8125	CENTRAL
10	LA1963	7	2015-02-18	5	4852	9	0	19	str108	0	CENTRAL
11	LA1963	7	2015-02-25	1	4961	8	7	2	str108	0.777777777777778	CENTRAL
12	LA1963	7	2015-02-18	2	4849	6	1	14	str108	0.0666666666666667	CENTRAL
13	LA1963	7	2015-02-18	3	4850	1	2	12	str108	0.142857142857143	CENTRAL
14	LA1963	7	2015-02-11	5	4800	7	9	6	str108	0.6	CENTRAL
15	LA1963	7	2015-02-22	4	4933	4	0	14	str108	0	CENTRAL
16	LA1963	7	2015-02-11	7	4802	2	6	4	str108	0.6	CENTRAL
17	LA1963	7	2015-02-11	3	4798	11	15	0	str108	1	CENTRAL
18	LA1963	7	2015-02-22	5	4934	4	4	6	str108	0.4	CENTRAL
19	LA1963	7	2015-02-11	1	4796	7	14	3	str108	0.823529411764706	CENTRAL
20	LA1963	7	2015-02-22	5	4934	1	5	4	str108	0.555555555555556	CENTRAL
21	LA1963	7	2015-02-25	7	4967	4	5	5	str108	0.5	CENTRAL
22	LA1963	7	2015-02-11	7	4802	1	4	10	str108	0.285714285714286	CENTRAL
23	LA1963	7	2015-02-22	7	4936	8	4	6	str108	0.4	CENTRAL
24	LA1963	7	2015-02-18	2	4849	5	10	1	str108	0.909090909090909	CENTRAL
25	LA1963	7	2015-02-18	3	4850	3	14	3	str108	0.823529411764706	CENTRAL
26	LA1963	7	2015-02-25	3	4963	10	8	0	str108	1	CENTRAL
27	LA1963	7	2015-02-18	7	4854	6	1	7	str108	0.125	CENTRAL
28	LA1963	7	2015-02-25	1	4961	5	11	1	str108	0.916666666666667	CENTRAL
29	LA1963	7	2015-02-22	4	4933	2	4	8	str108	0.333333333333333	CENTRAL
30	LA1963	7	2015-02-18	7	4854	5	2	7	str108	0.222222222222222	CENTRAL
31	LA1963	7	2015-02-11	5	4800	6	10	0	str108	1	CENTRAL
32	LA1963	7	2015-02-11	1	4796	6	3	14	str108	0.176470588235294	CENTRAL
33	LA1963	7	2015-02-25	1	4961	6	11	4	str108	0.733333333333333	CENTRAL
34	LA1963	7	2015-02-22	4	4933	1	0	10	str108	0	CENTRAL
35	LA1963	7	2015-02-11	1	4796	8	7	6	str108	0.538461538461538	CENTRAL
36	LA1963	7	2015-02-25	7	4967	2	5	7	str108	0.416666666666667	CENTRAL
37	LA1963	7	2015-02-18	5	4852	10	10	2	str108	0.833333333333333	CENTRAL
38	LA1963	7	2015-02-11	5	4800	8	8	8	str108	0.5	CENTRAL
39	LA1963	7	2015-02-18	5	4852	12	2	11	str108	0.153846153846154	CENTRAL
40	LA1963	7	2015-02-22	2	4931	13	7	4	str108	0.636363636363636	CENTRAL
41	LA1963	7	2015-02-25	7	4967	3	9	3	str108	0.75	CENTRAL
42	LA1963	7	2015-02-18	5	4852	11	0	9	str108	0	CENTRAL
43	LA1963	7	2015-02-18	7	4854	8	6	9	str108	0.4	CENTRAL
44	LA1963	7	2015-02-11	3	4798	10	9	0	str108	1	CENTRAL
45	LA1963	7	2015-02-22	7	4936	6	2	13	str108	0.133333333333333	CENTRAL
46	LA1963	7	2015-02-22	7	4936	7	1	11	str108	0.0833333333333333	CENTRAL
47	LA1963	7	2015-02-18	2	4849	7	6	9	str108	0.4	CENTRAL
48	LA1963	7	2015-02-18	2	4849	8	4	9	str108	0.307692307692308	CENTRAL
49	LA1963	7	2015-02-11	5	4800	5	10	4	str108	0.714285714285714	CENTRAL
50	LA1963	7	2015-02-18	3	4850	4	5	9	str108	0.357142857142857	CENTRAL
51	LA1963	7	2015-02-25	7	4966	1	8	0	str108	1	CENTRAL
52	LA1963	7	2015-02-25	3	4963	11	16	2	str108	0.888888888888889	CENTRAL
53	LA1963	7	2015-02-22	2	4931	15	8	8	str108	0.5	CENTRAL
54	LA1963	7	2015-02-22	7	4936	5	0	10	str108	0	CENTRAL
55	LA1963	7	2015-02-22	2	4931	14	3	11	str108	0.214285714285714	CENTRAL
56	LA1963	7	2015-02-18	7	4854	7	0	17	str108	0	CENTRAL
57	LA1963	7	2015-02-25	3	4963	9	4	10	str108	0.285714285714286	CENTRAL
58	LA1963	7	2015-02-11	3	4798	9	11	5	str108	0.6875	CENTRAL
59	LA1963	7	2015-02-25	3	4963	12	4	7	str108	0.363636363636364	CENTRAL
60	LA1963	7	2015-02-22	2	4931	16	9	0	str108	1	CENTRAL
61	LA2931	7	2015-02-11	6	4801	12	7	6	str108	0.538461538461538	CENTRAL
62	LA2931	7	2015-02-11	6	4801	10	12	1	str108	0.923076923076923	CENTRAL
63	LA2931	7	2015-02-11	3	4798	16	8	6	str108	0.571428571428571	CENTRAL
64	LA2931	7	2015-02-22	1	4930	15	1	11	str108	0.0833333333333333	CENTRAL
65	LA2931	7	2015-02-18	4	4851	11	3	14	str108	0.176470588235294	CENTRAL
66	LA2931	7	2015-02-22	1	4930	13	4	5	str108	0.444444444444444	CENTRAL
67	LA2931	7	2015-02-25	2	4962	9	11	0	str108	1	CENTRAL
68	LA2931	7	2015-02-11	3	4798	14	14	0	str108	1	CENTRAL
69	LA2931	7	2015-02-11	6	4801	11	17	0	str108	1	CENTRAL
70	LA2931	7	2015-02-22	1	4930	14	8	2	str108	0.8	CENTRAL
71	LA2931	7	2015-02-11	2	4997	11	16	1	str108	0.941176470588235	CENTRAL
72	LA2931	7	2015-02-11	5	4800	15	6	2	str108	0.75	CENTRAL
73	LA2931	7	2015-02-22	4	4933	15	5	7	str108	0.416666666666667	CENTRAL
74	LA2931	7	2015-02-18	4	4851	12	4	7	str108	0.363636363636364	CENTRAL
75	LA2931	7	2015-02-25	3	4963	15	6	1	str108	0.857142857142857	CENTRAL
76	LA2931	7	2015-02-18	2	4849	13	1	4	str108	0.2	CENTRAL
77	LA2931	7	2015-02-11	3	4798	13	6	2	str108	0.75	CENTRAL
78	LA2931	7	2015-02-11	6	4801	9	12	6	str108	0.666666666666667	CENTRAL
79	LA2931	7	2015-02-25	3	4963	16	5	4	str108	0.555555555555556	CENTRAL
80	LA2931	7	2015-02-22	7	4936	13	7	5	str108	0.583333333333333	CENTRAL
81	LA2931	7	2015-02-25	2	4962	10	11	0	str108	1	CENTRAL
82	LA2931	7	2015-02-22	1	4930	12	3	5	str108	0.375	CENTRAL
83	LA2931	7	2015-02-11	2	4997	10	13	0	str108	1	CENTRAL
84	LA2931	7	2015-02-11	7	4802	11	10	1	str108	0.909090909090909	CENTRAL
85	LA2931	7	2015-02-25	3	4963	13	7	2	str108	0.777777777777778	CENTRAL
86	LA2931	7	2015-02-25	4	4964	9	9	2	str108	0.818181818181818	CENTRAL
87	LA2931	7	2015-02-25	3	4963	14	8	1	str108	0.888888888888889	CENTRAL
88	LA2931	7	2015-02-18	6	4853	12	2	7	str108	0.222222222222222	CENTRAL
89	LA2931	7	2015-02-25	4	4964	12	10	3	str108	0.769230769230769	CENTRAL
90	LA2931	7	2015-02-25	4	4964	11	11	1	str108	0.916666666666667	CENTRAL
91	LA2931	7	2015-02-11	3	4798	15	9	9	str108	0.5	CENTRAL
92	LA2931	7	2015-02-11	2	4997	9	10	3	str108	0.769230769230769	CENTRAL
93	LA2931	7	2015-02-18	4	4851	9	2	3	str108	0.4	CENTRAL
94	LA2931	7	2015-02-22	7	4936	14	6	7	str108	0.461538461538462	CENTRAL
95	LA2931	7	2015-02-25	2	4962	11	11	1	str108	0.916666666666667	CENTRAL
96	LA2931	7	2015-02-11	2	4997	12	8	4	str108	0.666666666666667	CENTRAL
97	LA2931	7	2015-02-18	6	4853	9	4	6	str108	0.4	CENTRAL
98	LA2931	7	2015-02-11	7	4802	12	9	0	str108	1	CENTRAL
99	LA2931	7	2015-02-22	4	4933	13	2	7	str108	0.222222222222222	CENTRAL
100	LA2931	7	2015-02-18	5	4852	16	0	12	str108	0	CENTRAL
101	LA2931	7	2015-02-18	5	4852	14	9	0	str108	1	CENTRAL
102	LA2931	7	2015-02-25	4	4964	10	11	0	str108	1	CENTRAL
103	LA2931	7	2015-02-22	4	4933	16	7	5	str108	0.583333333333333	CENTRAL
104	LA2931	7	2015-02-11	5	4800	13	10	2	str108	0.833333333333333	CENTRAL
105	LA2931	7	2015-02-11	5	4800	14	10	1	str108	0.909090909090909	CENTRAL
106	LA2931	7	2015-02-18	2	4849	14	2	10	str108	0.166666666666667	CENTRAL
107	LA2931	7	2015-02-18	4	4851	10	3	6	str108	0.333333333333333	CENTRAL
108	LA2931	7	2015-02-25	2	4962	12	8	0	str108	1	CENTRAL
109	LA2931	7	2015-02-22	4	4933	14	4	4	str108	0.5	CENTRAL
110	LA2931	7	2015-02-22	7	4936	16	12	6	str108	0.666666666666667	CENTRAL
111	LA2931	7	2015-02-11	5	4800	16	5	5	str108	0.5	CENTRAL
112	LA2931	7	2015-02-18	5	4852	15	1	14	str108	0.0666666666666667	CENTRAL
113	LA2931	7	2015-02-22	5	4934	5	3	10	str108	0.230769230769231	CENTRAL
114	LA2931	7	2015-02-18	6	4853	11	6	5	str108	0.545454545454545	CENTRAL
115	LA2931	7	2015-02-11	7	4802	10	9	0	str108	1	CENTRAL
116	LA2931	7	2015-02-22	5	4934	7	10	1	str108	0.909090909090909	CENTRAL
117	LA2931	7	2015-02-22	5	4934	8	3	2	str108	0.6	CENTRAL
118	LA2931	7	2015-02-22	7	4936	15	1	10	str108	0.0909090909090909	CENTRAL
119	LA2931	7	2015-02-18	2	4849	16	0	11	str108	0	CENTRAL
120	LA2931	7	2015-02-22	5	4934	6	3	5	str108	0.375	CENTRAL
121	LA2931	7	2015-02-11	7	4802	9	12	4	str108	0.75	CENTRAL
122	LA2931	7	2015-02-18	5	4852	13	15	2	str108	0.882352941176471	CENTRAL
123	LA2931	7	2015-02-18	6	4853	10	0	13	str108	0	CENTRAL
124	LA2931	7	2015-02-18	2	4849	15	2	10	str108	0.166666666666667	CENTRAL
125	LA2932	7	2015-02-25	1	4961	9	2	4	str108	0.333333333333333	COAST
126	LA2932	7	2015-02-11	2	4997	4	6	1	str108	0.857142857142857	COAST
127	LA2932	7	2015-02-25	1	4961	11	9	0	str108	1	COAST
128	LA2932	7	2015-02-18	5	4852	7	2	10	str108	0.166666666666667	COAST
129	LA2932	7	2015-02-18	1	4848	16	1	12	str108	0.0769230769230769	COAST
130	LA2932	7	2015-02-11	2	4997	3	8	1	str108	0.888888888888889	COAST
131	LA2932	7	2015-02-25	1	4961	10	5	6	str108	0.454545454545455	COAST
132	LA2932	7	2015-02-25	1	4961	12	11	0	str108	1	COAST
133	LA2932	7	2015-02-11	4	4799	16	9	0	str108	1	COAST
134	LA2932	7	2015-02-18	5	4852	6	3	12	str108	0.2	COAST
135	LA2932	7	2015-02-11	4	4799	14	9	1	str108	0.9	COAST
136	LA2932	7	2015-02-18	6	4853	3	4	0	str108	1	COAST
137	LA2932	7	2015-02-18	6	4853	4	5	5	str108	0.5	COAST
138	LA2932	7	2015-02-11	4	4799	15	9	0	str108	1	COAST
139	LA2932	7	2015-02-25	5	4965	14	8	1	str108	0.888888888888889	COAST
140	LA2932	7	2015-02-22	6	4935	1	2	8	str108	0.2	COAST
141	LA2932	7	2015-02-18	5	4852	8	7	8	str108	0.466666666666667	COAST
142	LA2932	7	2015-02-18	6	4853	2	7	0	str108	1	COAST
143	LA2932	7	2015-02-11	2	4997	2	2	10	str108	0.166666666666667	COAST
144	LA2932	7	2015-02-11	3	4798	7	13	0	str108	1	COAST
145	LA2932	7	2015-02-18	1	4848	14	0	13	str108	0	COAST
146	LA2932	7	2015-02-25	5	4965	13	8	1	str108	0.888888888888889	COAST
147	LA2932	7	2015-02-25	2	4962	4	10	0	str108	1	COAST
148	LA2932	7	2015-02-18	6	4853	1	8	0	str108	1	COAST
149	LA2932	7	2015-02-22	7	4936	11	7	0	str108	1	COAST
150	LA2932	7	2015-02-11	3	4798	8	7	2	str108	0.777777777777778	COAST
151	LA2932	7	2015-02-25	3	4963	5	10	3	str108	0.769230769230769	COAST
152	LA2932	7	2015-02-22	6	4935	3	3	10	str108	0.230769230769231	COAST
153	LA2932	7	2015-02-22	6	4935	4	8	2	str108	0.8	COAST
154	LA2932	7	2015-02-18	7	4854	10	10	0	str108	1	COAST
155	LA2932	7	2015-02-22	7	4936	10	5	9	str108	0.357142857142857	COAST
156	LA2932	7	2015-02-18	1	4848	15	4	5	str108	0.444444444444444	COAST
157	LA2932	7	2015-02-18	7	4854	11	4	6	str108	0.4	COAST
158	LA2932	7	2015-02-18	7	4854	12	12	0	str108	1	COAST
159	LA2932	7	2015-02-22	1	4930	4	13	0	str108	1	COAST
160	LA2932	7	2015-02-22	7	4936	12	3	8	str108	0.272727272727273	COAST
161	LA2932	7	2015-02-25	5	4965	15	8	1	str108	0.888888888888889	COAST
162	LA2932	7	2015-02-22	4	4933	9	2	11	str108	0.153846153846154	COAST
163	LA2932	7	2015-02-25	2	4962	3	13	0	str108	1	COAST
164	LA2932	7	2015-02-22	1	4930	5	6	6	str108	0.5	COAST
165	LA2932	7	2015-02-18	7	4854	9	9	0	str108	1	COAST
166	LA2932	7	2015-02-22	7	4936	9	2	10	str108	0.166666666666667	COAST
167	LA2932	7	2015-02-25	5	4965	16	6	6	str108	0.5	COAST
168	LA2932	7	2015-02-18	5	4852	5	7	0	str108	1	COAST
169	LA2932	7	2015-02-11	2	4997	1	11	1	str108	0.916666666666667	COAST
170	LA2932	7	2015-02-22	6	4935	2	8	2	str108	0.8	COAST
171	LA2932	7	2015-02-11	1	4796	12	9	0	str108	1	COAST
172	LA2932	7	2015-02-11	3	4798	6	10	6	str108	0.625	COAST
173	LA2932	7	2015-02-22	4	4933	12	9	0	str108	1	COAST
174	LA2932	7	2015-02-22	1	4930	6	10	0	str108	1	COAST
175	LA2932	7	2015-02-25	6	4966	14	5	8	str108	0.384615384615385	COAST
176	LA2932	7	2015-02-18	1	4848	13	1	12	str108	0.0769230769230769	COAST
177	LA2932	7	2015-02-25	2	4962	2	10	0	str108	1	COAST
178	LA2932	7	2015-02-11	1	4796	11	8	6	str108	0.571428571428571	COAST
179	LA2932	7	2015-02-11	3	4798	5	8	5	str108	0.615384615384615	COAST
180	LA2932	7	2015-02-25	3	4963	6	10	0	str108	1	COAST
181	LA2932	7	2015-02-11	1	4796	9	12	0	str108	1	COAST
182	LA2932	7	2015-02-25	6	4966	13	13	0	str108	1	COAST
183	LA2932	7	2015-02-25	3	4963	8	10	0	str108	1	COAST
184	LA2932	7	2015-02-25	6	4966	16	11	2	str108	0.846153846153846	COAST
185	LA2932	7	2015-02-22	1	4930	7	2	9	str108	0.181818181818182	COAST
186	LA2932	7	2015-02-25	2	4962	1	9	0	str108	1	COAST
187	LA2932	7	2015-02-22	4	4933	11	8	5	str108	0.615384615384615	COAST
188	LA2932	7	2015-02-22	4	4933	10	7	0	str108	1	COAST
189	LA2932	7	2015-02-25	6	4966	15	12	4	str108	0.75	COAST
190	LA2932	7	2015-02-11	1	4796	10	7	0	str108	1	COAST
191	LA2932	7	2015-02-25	3	4963	7	10	1	str108	0.909090909090909	COAST
192	LA3111	7	2015-02-11	1	4796	1	0	14	str108	0	CENTRAL
193	LA3111	7	2015-02-11	1	4796	2	8	1	str108	0.888888888888889	CENTRAL
194	LA3111	7	2015-02-11	1	4796	3	2	5	str108	0.285714285714286	CENTRAL
195	LA3111	7	2015-02-11	1	4796	4	13	3	str108	0.8125	CENTRAL
196	LA3111	7	2015-02-22	3	4932	6	0	13	str108	0	CENTRAL
197	LA3111	7	2015-02-18	2	4849	1	4	8	str108	0.333333333333333	CENTRAL
198	LA3111	7	2015-02-18	2	4849	2	3	6	str108	0.333333333333333	CENTRAL
199	LA3111	7	2015-02-18	2	4849	3	2	7	str108	0.222222222222222	CENTRAL
200	LA3111	7	2015-02-18	2	4849	4	3	10	str108	0.230769230769231	CENTRAL
201	LA3111	7	2015-02-11	4	4799	2	4	6	str108	0.4	CENTRAL
202	LA3111	7	2015-02-11	4	4799	3	12	1	str108	0.923076923076923	CENTRAL
203	LA3111	7	2015-02-11	4	4799	4	10	0	str108	1	CENTRAL
204	LA3111	7	2015-02-22	5	4934	10	7	5	str108	0.583333333333333	CENTRAL
205	LA3111	7	2015-02-22	5	4934	11	8	7	str108	0.533333333333333	CENTRAL
206	LA3111	7	2015-02-22	5	4934	12	4	9	str108	0.307692307692308	CENTRAL
207	LA3111	7	2015-02-25	7	4967	16	5	9	str108	0.357142857142857	CENTRAL
208	LA3111	7	2015-02-22	3	4932	5	2	7	str108	0.222222222222222	CENTRAL
209	LA3111	7	2015-02-18	1	4848	1	2	12	str108	0.142857142857143	CENTRAL
210	LA3111	7	2015-02-22	3	4932	7	3	5	str108	0.375	CENTRAL
211	LA3111	7	2015-02-22	3	4932	8	1	12	str108	0.0769230769230769	CENTRAL
212	LA3111	7	2015-02-18	3	4850	13	2	11	str108	0.153846153846154	CENTRAL
213	LA3111	7	2015-02-18	3	4850	14	2	11	str108	0.153846153846154	CENTRAL
214	LA3111	7	2015-02-18	3	4850	15	1	11	str108	0.0833333333333333	CENTRAL
215	LA3111	7	2015-02-11	5	4800	1	12	5	str108	0.705882352941177	CENTRAL
216	LA3111	7	2015-02-11	5	4800	2	12	8	str108	0.6	CENTRAL
217	LA3111	7	2015-02-11	5	4800	3	7	7	str108	0.5	CENTRAL
218	LA3111	7	2015-02-11	5	4800	4	13	0	str108	1	CENTRAL
219	LA3111	7	2015-02-22	6	4935	8	3	9	str108	0.25	CENTRAL
220	LA3111	7	2015-02-25	1	4961	4	0	14	str108	0	CENTRAL
221	LA3111	7	2015-02-25	6	4966	4	11	7	str108	0.611111111111111	CENTRAL
222	LA3111	7	2015-02-18	7	4854	3	1	19	str108	0.05	CENTRAL
223	LA3111	7	2015-02-18	1	4848	2	0	12	str108	0	CENTRAL
224	LA3111	7	2015-02-18	1	4848	3	0	9	str108	0	CENTRAL
225	LA3111	7	2015-02-18	7	4854	2	1	10	str108	0.0909090909090909	CENTRAL
226	LA3111	7	2015-02-25	7	4967	13	4	11	str108	0.266666666666667	CENTRAL
227	LA3111	7	2015-02-11	4	4799	1	11	1	str108	0.916666666666667	CENTRAL
228	LA3111	7	2015-02-18	3	4850	16	10	4	str108	0.714285714285714	CENTRAL
229	LA3111	7	2015-02-25	5	4965	4	2	7	str108	0.222222222222222	CENTRAL
230	LA3111	7	2015-02-25	6	4966	2	8	5	str108	0.615384615384615	CENTRAL
231	LA3111	7	2015-02-25	7	4967	14	11	0	str108	1	CENTRAL
232	LA3111	7	2015-02-25	7	4967	15	4	5	str108	0.444444444444444	CENTRAL
233	LA3111	7	2015-02-22	2	4931	4	8	2	str108	0.8	CENTRAL
234	LA3111	7	2015-02-25	5	4965	2	7	5	str108	0.583333333333333	CENTRAL
235	LA3111	7	2015-02-18	1	4848	4	0	18	str108	0	CENTRAL
236	LA3111	7	2015-02-25	1	4961	2	9	1	str108	0.9	CENTRAL
237	LA3111	7	2015-02-18	7	4854	1	4	8	str108	0.333333333333333	CENTRAL
238	LA3111	7	2015-02-25	6	4966	3	5	8	str108	0.384615384615385	CENTRAL
239	LA3111	7	2015-02-25	1	4961	1	7	4	str108	0.636363636363636	CENTRAL
240	LA3111	7	2015-02-22	6	4935	5	2	10	str108	0.166666666666667	CENTRAL
241	LA3111	7	2015-02-25	5	4965	1	11	0	str108	1	CENTRAL
242	LA3111	7	2015-02-18	7	4854	4	0	20	str108	0	CENTRAL
243	LA3111	7	2015-02-22	2	4931	3	3	10	str108	0.230769230769231	CENTRAL
244	LA3111	7	2015-02-22	5	4934	9	6	9	str108	0.4	CENTRAL
245	LA3111	7	2015-02-25	1	4961	3	2	10	str108	0.166666666666667	CENTRAL
246	LA3111	7	2015-02-22	6	4935	7	16	1	str108	0.941176470588235	CENTRAL
247	LA3111	7	2015-02-25	6	4966	1	8	5	str108	0.615384615384615	CENTRAL
248	LA3111	7	2015-02-25	5	4965	3	0	15	str108	0	CENTRAL
249	LA3111	7	2015-02-22	6	4935	6	20	0	str108	1	CENTRAL
250	LA3111	7	2015-02-22	2	4931	2	4	7	str108	0.363636363636364	CENTRAL
251	LA3111	7	2015-02-22	2	4930	16	0	14	str108	0	CENTRAL
252	LA4107	7	2015-02-18	6	4853	7	4	6	str108	0.4	COAST
253	LA4107	7	2015-02-22	3	4932	9	7	6	str108	0.538461538461538	COAST
254	LA4107	7	2015-02-25	2	4962	7	6	0	str108	1	COAST
255	LA4107	7	2015-02-11	2	4997	5	8	2	str108	0.8	COAST
256	LA4107	7	2015-02-22	1	4930	11	7	4	str108	0.636363636363636	COAST
257	LA4107	7	2015-02-11	3	4798	1	7	4	str108	0.636363636363636	COAST
258	LA4107	7	2015-02-25	3	4963	4	7	2	str108	0.777777777777778	COAST
259	LA4107	7	2015-02-25	7	4967	7	7	0	str108	1	COAST
260	LA4107	7	2015-02-25	3	4963	3	7	2	str108	0.777777777777778	COAST
261	LA4107	7	2015-02-25	3	4963	2	9	2	str108	0.818181818181818	COAST
262	LA4107	7	2015-02-25	7	4967	8	9	0	str108	1	COAST
263	LA4107	7	2015-02-18	6	4853	8	5	2	str108	0.714285714285714	COAST
264	LA4107	7	2015-02-11	2	4997	6	12	2	str108	0.857142857142857	COAST
265	LA4107	7	2015-02-11	3	4798	4	8	5	str108	0.615384615384615	COAST
266	LA4107	7	2015-02-11	3	4798	2	6	4	str108	0.6	COAST
267	LA4107	7	2015-02-25	2	4962	8	9	2	str108	0.818181818181818	COAST
268	LA4107	7	2015-02-18	6	4853	5	6	5	str108	0.545454545454545	COAST
269	LA4107	7	2015-02-22	1	4930	10	5	0	str108	1	COAST
270	LA4107	7	2015-02-25	4	4964	1	7	2	str108	0.777777777777778	COAST
271	LA4107	7	2015-02-25	4	4964	2	13	0	str108	1	COAST
272	LA4107	7	2015-02-25	2	4962	6	8	0	str108	1	COAST
273	LA4107	7	2015-02-11	7	4802	6	8	2	str108	0.8	COAST
274	LA4107	7	2015-02-22	6	4935	12	3	2	str108	0.6	COAST
275	LA4107	7	2015-02-18	6	4853	6	7	2	str108	0.777777777777778	COAST
276	LA4107	7	2015-02-22	2	4931	7	7	0	str108	1	COAST
277	LA4107	7	2015-02-25	7	4967	6	11	1	str108	0.916666666666667	COAST
278	LA4107	7	2015-02-11	3	4798	3	9	0	str108	1	COAST
279	LA4107	7	2015-02-25	2	4962	5	8	0	str108	1	COAST
280	LA4107	7	2015-02-22	1	4930	9	4	4	str108	0.5	COAST
281	LA4107	7	2015-02-11	7	4802	5	16	0	str108	1	COAST
282	LA4107	7	2015-02-22	2	4931	8	5	0	str108	1	COAST
283	LA4107	7	2015-02-18	3	4850	5	1	11	str108	0.0833333333333333	COAST
284	LA4107	7	2015-02-11	2	4997	8	7	2	str108	0.777777777777778	COAST
285	LA4107	7	2015-02-18	4	4851	3	2	6	str108	0.25	COAST
286	LA4107	7	2015-02-11	6	4801	4	9	5	str108	0.642857142857143	COAST
287	LA4107	7	2015-02-25	3	4963	1	8	3	str108	0.727272727272727	COAST
288	LA4107	7	2015-02-11	6	4801	2	7	5	str108	0.583333333333333	COAST
289	LA4107	7	2015-02-18	5	4852	4	5	5	str108	0.5	COAST
290	LA4107	7	2015-02-25	7	4967	5	9	1	str108	0.9	COAST
291	LA4107	7	2015-02-11	2	4997	7	10	2	str108	0.833333333333333	COAST
292	LA4107	7	2015-02-11	6	4801	3	12	3	str108	0.8	COAST
293	LA4107	7	2015-02-22	3	4932	10	2	4	str108	0.333333333333333	COAST
294	LA4107	7	2015-02-18	3	4850	6	0	6	str108	0	COAST
295	LA4107	7	2015-02-22	1	4930	8	7	1	str108	0.875	COAST
296	LA4107	7	2015-02-25	4	4964	3	14	0	str108	1	COAST
297	LA4107	7	2015-02-18	5	4852	3	4	6	str108	0.4	COAST
298	LA4107	7	2015-02-22	6	4935	9	2	7	str108	0.222222222222222	COAST
299	LA4107	7	2015-02-18	3	4850	8	3	9	str108	0.25	COAST
300	LA4107	7	2015-02-18	4	4851	4	3	5	str108	0.375	COAST
301	LA4107	7	2015-02-18	4	4851	1	3	7	str108	0.3	COAST
302	LA4107	7	2015-02-11	7	4802	7	8	0	str108	1	COAST
303	LA4107	7	2015-02-22	6	4935	11	5	8	str108	0.384615384615385	COAST
304	LA4107	7	2015-02-22	2	4931	6	7	2	str108	0.777777777777778	COAST
305	LA4107	7	2015-02-22	6	4935	10	6	4	str108	0.6	COAST
306	LA4107	7	2015-02-18	3	4850	7	9	0	str108	1	COAST
307	LA4107	7	2015-02-22	3	4932	12	6	2	str108	0.75	COAST
308	LA4107	7	2015-02-18	4	4851	2	5	3	str108	0.625	COAST
309	LA4107	7	2015-02-25	4	4964	4	10	0	str108	1	COAST
310	LA4107	7	2015-02-18	5	4852	2	7	4	str108	0.636363636363636	COAST
311	LA4107	7	2015-02-22	2	4931	5	9	3	str108	0.75	COAST
312	LA4107	7	2015-02-18	5	4852	1	5	2	str108	0.714285714285714	COAST
313	LA4107	7	2015-02-11	6	4801	1	9	3	str108	0.75	COAST
314	LA4107	7	2015-02-22	3	4932	11	7	7	str108	0.5	COAST
315	LA4107	7	2015-02-11	7	4802	8	9	2	str108	0.818181818181818	COAST
316	LA4117	7	2015-02-11	5	4800	12	11	2	str108	0.846153846153846	SOUTH
317	LA4117	7	2015-02-11	5	4800	10	7	2	str108	0.777777777777778	SOUTH
318	LA4117	7	2015-02-22	5	4934	14	5	10	str108	0.333333333333333	SOUTH
319	LA4117	7	2015-02-22	6	4935	16	10	3	str108	0.769230769230769	SOUTH
320	LA4117	7	2015-02-11	6	4801	7	17	2	str108	0.894736842105263	SOUTH
321	LA4117	7	2015-02-22	2	4931	9	8	4	str108	0.666666666666667	SOUTH
322	LA4117	7	2015-02-11	5	4800	11	12	2	str108	0.857142857142857	SOUTH
323	LA4117	7	2015-02-18	2	4849	10	1	3	str108	0.25	SOUTH
324	LA4117	7	2015-02-22	5	4934	15	4	4	str108	0.5	SOUTH
325	LA4117	7	2015-02-11	6	4801	6	11	3	str108	0.785714285714286	SOUTH
326	LA4117	7	2015-02-22	5	4934	13	7	7	str108	0.5	SOUTH
327	LA4117	7	2015-02-18	3	4850	11	7	5	str108	0.583333333333333	SOUTH
328	LA4117	7	2015-02-18	3	4850	12	0	16	str108	0	SOUTH
329	LA4117	7	2015-02-11	4	4799	8	16	0	str108	1	SOUTH
330	LA4117	7	2015-02-11	5	4800	9	10	2	str108	0.833333333333333	SOUTH
331	LA4117	7	2015-02-18	2	4849	9	1	13	str108	0.0714285714285714	SOUTH
332	LA4117	7	2015-02-22	3	4932	13	3	11	str108	0.214285714285714	SOUTH
333	LA4117	7	2015-02-11	6	4801	5	13	0	str108	1	SOUTH
334	LA4117	7	2015-02-18	2	4849	12	1	11	str108	0.0833333333333333	SOUTH
335	LA4117	7	2015-02-18	4	4851	7	4	5	str108	0.444444444444444	SOUTH
336	LA4117	7	2015-02-18	4	4851	5	4	16	str108	0.2	SOUTH
337	LA4117	7	2015-02-22	2	4931	10	1	10	str108	0.0909090909090909	SOUTH
338	LA4117	7	2015-02-18	1	4848	5	4	10	str108	0.285714285714286	SOUTH
339	LA4117	7	2015-02-18	1	4848	6	6	7	str108	0.461538461538462	SOUTH
340	LA4117	7	2015-02-18	4	4851	8	1	14	str108	0.0666666666666667	SOUTH
341	LA4117	7	2015-02-18	1	4848	8	1	16	str108	0.0588235294117647	SOUTH
342	LA4117	7	2015-02-22	3	4932	14	2	8	str108	0.2	SOUTH
343	LA4117	7	2015-02-11	4	4799	7	5	4	str108	0.555555555555556	SOUTH
344	LA4117	7	2015-02-11	4	4799	5	14	2	str108	0.875	SOUTH
345	LA4117	7	2015-02-11	4	4799	6	11	0	str108	1	SOUTH
346	LA4117	7	2015-02-18	2	4849	11	1	8	str108	0.111111111111111	SOUTH
347	LA4117	7	2015-02-18	4	4851	6	4	11	str108	0.266666666666667	SOUTH
348	LA4117	7	2015-02-25	6	4966	7	7	1	str108	0.875	SOUTH
349	LA4117	7	2015-02-25	6	4966	8	9	0	str108	1	SOUTH
350	LA4117	7	2015-02-22	5	4934	16	4	7	str108	0.363636363636364	SOUTH
351	LA4117	7	2015-02-22	2	4931	11	9	1	str108	0.9	SOUTH
352	LA4117	7	2015-02-22	2	4931	12	3	13	str108	0.1875	SOUTH
353	LA4117	7	2015-02-18	1	4848	7	1	8	str108	0.111111111111111	SOUTH
354	LA4117	7	2015-02-25	4	4964	5	11	0	str108	1	SOUTH
355	LA4117	7	2015-02-25	4	4964	6	10	0	str108	1	SOUTH
356	LA4117	7	2015-02-25	4	4964	7	9	0	str108	1	SOUTH
357	LA4117	7	2015-02-25	4	4964	8	7	4	str108	0.636363636363636	SOUTH
358	LA4117	7	2015-02-22	3	4932	15	3	8	str108	0.272727272727273	SOUTH
359	LA4117	7	2015-02-25	6	4966	5	13	0	str108	1	SOUTH
360	LA4117	7	2015-02-25	6	4966	6	16	0	str108	1	SOUTH
361	LA4117	7	2015-02-18	3	4850	9	15	0	str108	1	SOUTH
362	LA4117	7	2015-02-18	3	4850	10	4	10	str108	0.285714285714286	SOUTH
363	LA4117	7	2015-02-22	6	4935	13	10	0	str108	1	SOUTH
364	LA4117	7	2015-02-22	6	4935	14	1	10	str108	0.0909090909090909	SOUTH
365	LA4117	7	2015-02-22	6	4935	15	2	9	str108	0.181818181818182	SOUTH
366	LA4117	7	2015-02-25	7	4967	9	9	0	str108	1	SOUTH
367	LA4117	7	2015-02-25	7	4967	10	7	6	str108	0.538461538461538	SOUTH
368	LA4117	7	2015-02-25	7	4967	11	9	0	str108	1	SOUTH
369	LA4117	7	2015-02-25	7	4967	12	11	1	str108	0.916666666666667	SOUTH
370	LA4117	7	2015-02-25	5	4965	5	13	0	str108	1	SOUTH
371	LA4117	7	2015-02-25	5	4965	6	18	0	str108	1	SOUTH
372	LA4117	7	2015-02-25	5	4965	7	8	0	str108	1	SOUTH
373	LA4117	7	2015-02-25	5	4965	8	8	0	str108	1	SOUTH
374	LA4330	7	2015-02-22	7	4936	1	3	8	str108	0.272727272727273	SOUTH
375	LA4330	7	2015-02-25	4	4964	14	12	1	str108	0.923076923076923	SOUTH
376	LA4330	7	2015-02-22	4	4933	7	8	2	str108	0.8	SOUTH
377	LA4330	7	2015-02-25	4	4964	15	13	3	str108	0.8125	SOUTH
378	LA4330	7	2015-02-18	7	4854	15	11	3	str108	0.785714285714286	SOUTH
379	LA4330	7	2015-02-22	7	4936	2	4	8	str108	0.333333333333333	SOUTH
380	LA4330	7	2015-02-25	4	4964	16	8	3	str108	0.727272727272727	SOUTH
381	LA4330	7	2015-02-22	4	4933	8	7	11	str108	0.388888888888889	SOUTH
382	LA4330	7	2015-02-11	4	4799	11	11	3	str108	0.785714285714286	SOUTH
383	LA4330	7	2015-02-25	5	4965	12	4	5	str108	0.444444444444444	SOUTH
384	LA4330	7	2015-02-18	7	4854	14	5	2	str108	0.714285714285714	SOUTH
385	LA4330	7	2015-02-22	4	4933	6	10	4	str108	0.714285714285714	SOUTH
386	LA4330	7	2015-02-22	4	4933	5	10	2	str108	0.833333333333333	SOUTH
387	LA4330	7	2015-02-25	4	4964	13	9	0	str108	1	SOUTH
388	LA4330	7	2015-02-22	1	4930	3	6	10	str108	0.375	SOUTH
389	LA4330	7	2015-02-18	7	4854	16	10	4	str108	0.714285714285714	SOUTH
390	LA4330	7	2015-02-11	4	4799	12	16	2	str108	0.888888888888889	SOUTH
391	LA4330	7	2015-02-22	1	4930	2	15	0	str108	1	SOUTH
392	LA4330	7	2015-02-18	6	4853	16	7	10	str108	0.411764705882353	SOUTH
393	LA4330	7	2015-02-25	5	4965	9	9	3	str108	0.75	SOUTH
394	LA4330	7	2015-02-11	2	4997	14	10	2	str108	0.833333333333333	SOUTH
395	LA4330	7	2015-02-25	5	4965	11	9	1	str108	0.9	SOUTH
396	LA4330	7	2015-02-22	1	4930	1	5	5	str108	0.5	SOUTH
397	LA4330	7	2015-02-25	5	4965	10	6	4	str108	0.6	SOUTH
398	LA4330	7	2015-02-25	6	4966	9	13	0	str108	1	SOUTH
399	LA4330	7	2015-02-18	6	4853	14	13	1	str108	0.928571428571429	SOUTH
400	LA4330	7	2015-02-22	3	4932	3	3	10	str108	0.230769230769231	SOUTH
401	LA4330	7	2015-02-22	7	4936	3	8	7	str108	0.533333333333333	SOUTH
402	LA4330	7	2015-02-11	4	4799	9	10	7	str108	0.588235294117647	SOUTH
403	LA4330	7	2015-02-18	7	4854	13	8	2	str108	0.8	SOUTH
404	LA4330	7	2015-02-18	6	4853	15	5	12	str108	0.294117647058824	SOUTH
405	LA4330	7	2015-02-11	2	4997	16	10	5	str108	0.666666666666667	SOUTH
406	LA4330	7	2015-02-11	4	4799	10	14	0	str108	1	SOUTH
407	LA4330	7	2015-02-25	1	4961	13	16	0	str108	1	SOUTH
408	LA4330	7	2015-02-11	1	4796	16	10	2	str108	0.833333333333333	SOUTH
409	LA4330	7	2015-02-18	1	4848	12	8	4	str108	0.666666666666667	SOUTH
410	LA4330	7	2015-02-22	1	4930	1	11	0	str108	1	SOUTH
411	LA4330	7	2015-02-25	2	4962	15	12	1	str108	0.923076923076923	SOUTH
412	LA4330	7	2015-02-22	3	4932	4	7	12	str108	0.368421052631579	SOUTH
413	LA4330	7	2015-02-11	7	4802	16	13	0	str108	1	SOUTH
414	LA4330	7	2015-02-22	3	4932	2	11	4	str108	0.733333333333333	SOUTH
415	LA4330	7	2015-02-11	2	4997	15	12	2	str108	0.857142857142857	SOUTH
416	LA4330	7	2015-02-25	6	4966	11	11	0	str108	1	SOUTH
417	LA4330	7	2015-02-25	1	4961	14	13	2	str108	0.866666666666667	SOUTH
418	LA4330	7	2015-02-11	7	4802	15	7	0	str108	1	SOUTH
419	LA4330	7	2015-02-25	6	4966	10	11	0	str108	1	SOUTH
420	LA4330	7	2015-02-11	6	4801	16	14	2	str108	0.875	SOUTH
421	LA4330	7	2015-02-11	2	4997	13	10	2	str108	0.833333333333333	SOUTH
422	LA4330	7	2015-02-18	1	4848	10	13	4	str108	0.764705882352941	SOUTH
423	LA4330	7	2015-02-18	1	4848	11	9	6	str108	0.6	SOUTH
424	LA4330	7	2015-02-18	4	4851	15	9	4	str108	0.692307692307692	SOUTH
425	LA4330	7	2015-02-25	2	4962	13	11	1	str108	0.916666666666667	SOUTH
426	LA4330	7	2015-02-25	2	4962	16	15	0	str108	1	SOUTH
427	LA4330	7	2015-02-18	6	4853	13	5	4	str108	0.555555555555556	SOUTH
428	LA4330	7	2015-02-11	1	4796	15	10	0	str108	1	SOUTH
429	LA4330	7	2015-02-22	7	4936	4	14	0	str108	1	SOUTH
430	LA4330	7	2015-02-25	6	4966	12	16	0	str108	1	SOUTH
431	LA4330	7	2015-02-25	1	4961	15	10	2	str108	0.833333333333333	SOUTH
432	LA4330	7	2015-02-11	6	4801	15	9	6	str108	0.6	SOUTH
433	LA4330	7	2015-02-11	6	4801	14	11	1	str108	0.916666666666667	SOUTH
434	LA4330	7	2015-02-25	2	4962	14	10	0	str108	1	SOUTH
435	LA4330	7	2015-02-11	7	4802	14	13	0	str108	1	SOUTH
436	LA4330	7	2015-02-11	6	4801	13	14	2	str108	0.875	SOUTH
437	LA4330	7	2015-02-11	1	4796	13	6	8	str108	0.428571428571429	SOUTH
438	LA4330	7	2015-02-11	1	4796	14	12	1	str108	0.923076923076923	SOUTH
439	LA4330	7	2015-02-22	3	4932	1	1	9	str108	0.1	SOUTH
440	LA4330	7	2015-02-18	4	4851	16	1	7	str108	0.125	SOUTH
441	LA4330	7	2015-02-18	4	4851	14	10	5	str108	0.666666666666667	SOUTH
442	LA4330	7	2015-02-18	4	4851	13	10	5	str108	0.666666666666667	SOUTH
443	LA4330	7	2015-02-11	7	4802	13	12	1	str108	0.923076923076923	SOUTH
444	LA4330	7	2015-02-25	1	4961	16	17	2	str108	0.894736842105263	SOUTH
445	LA4330	7	2015-02-18	1	4848	9	3	9	str108	0.25	SOUTH
