# Supplementary material for: The wild tomato species Solanum chilense shows variation in pathogen resistance between geographically distinct populations
Source: PeerJ. 2017 Jan 18;5:e2910. doi: 10.7717/peerj.2910 (PMC5248578; doi:10.7717/peerj.2910)
Supplement: Data S6 [file peerj-05-2910-s006.txt]

######################################################################
######################################################################
######################################################################

ALTERNARIA MODELS: 

> model1 <- glmer(y~accession+(1|leaf)+(1|exp:box),family=binomial)
> summary(model1)
Generalized linear mixed model fit by maximum likelihood (Laplace Approximation) ['glmerMod']
 Family: binomial  ( logit )
Formula: y ~ accession + (1 | leaf) + (1 | exp:box)

     AIC      BIC   logLik deviance df.resid 
  2641.8   2678.7  -1311.9   2623.8      436 

Scaled residuals: 
    Min      1Q  Median      3Q     Max 
-5.4417 -1.2880  0.1599  1.2215  5.2437 

Random effects:
 Groups  Name        Variance Std.Dev.
 exp:box (Intercept) 1.00809  1.0040  
 leaf    (Intercept) 0.06717  0.2592  
Number of obs: 445, groups:  exp:box, 28; leaf, 16

Fixed effects:
                  Estimate Std. Error z value Pr(>|z|)    
(Intercept)      0.0004638  0.2192477   0.002 0.998312    
accessionLA2931  0.5518345  0.1366239   4.039 5.37e-05 ***
accessionLA2932  0.8755688  0.1278497   6.848 7.47e-12 ***
accessionLA3111 -0.2954464  0.1236087  -2.390 0.016840 *  
accessionLA4107  0.8515017  0.1328940   6.407 1.48e-10 ***
accessionLA4117  0.4648801  0.1302481   3.569 0.000358 ***
accessionLA4330  1.3704372  0.1344934  10.190  < 2e-16 ***
---
Signif. codes:  0 ‘***’ 0.001 ‘**’ 0.01 ‘*’ 0.05 ‘.’ 0.1 ‘ ’ 1

Correlation of Fixed Effects:
            (Intr) aLA2931 aLA2932 aLA311 aLA410 aLA411
accssLA2931 -0.283                                     
accssLA2932 -0.279  0.501                              
accssLA3111 -0.263  0.356   0.439                      
accssLA4107 -0.255  0.425   0.429   0.405              
accssLA4117 -0.272  0.449   0.439   0.461  0.435       
accssLA4330 -0.296  0.560   0.530   0.454  0.437  0.462

######################################################################


> model2 <- glmer(y~Latitude+(1|leaf)+(1|exp:box),family=binomial)
> summary(model2)
Generalized linear mixed model fit by maximum likelihood (Laplace Approximation) ['glmerMod']
 Family: binomial  ( logit )
Formula: y ~ Latitude + (1 | leaf) + (1 | exp:box)

     AIC      BIC   logLik deviance df.resid 
  2708.6   2725.0  -1350.3   2700.6      441 

Scaled residuals: 
    Min      1Q  Median      3Q     Max 
-5.3494 -1.2781  0.1773  1.2396  5.8381 

Random effects:
 
s  Name        Variance Std.Dev.
 exp:box (Intercept) 0.99826  0.9991  
 leaf    (Intercept) 0.05064  0.2250  
Number of obs: 445, groups:  exp:box, 28; leaf, 16

Fixed effects:
            Estimate Std. Error z value Pr(>|z|)    
(Intercept)  0.58161    0.20001   2.908  0.00364 ** 
Latitude    -0.40935    0.03578 -11.441  < 2e-16 ***
---
Signif. codes:  0 ‘***’ 0.001 ‘**’ 0.01 ‘*’ 0.05 ‘.’ 0.1 ‘ ’ 1

Correlation of Fixed Effects:
         (Intr)
Latitude -0.020

######################################################################


> model3 <- glmer(y~Longitude+(1|leaf)+(1|exp:box),family=binomial)
> summary(model3)
Generalized linear mixed model fit by maximum likelihood (Laplace Approximation) ['glmerMod']
 Family: binomial  ( logit )
Formula: y ~ Longitude + (1 | leaf) + (1 | exp:box)

     AIC      BIC   logLik deviance df.resid 
  2815.5   2831.8  -1403.7   2807.5      441 

Scaled residuals: 
    Min      1Q  Median      3Q     Max 
-5.4153 -1.3078  0.2305  1.3728  5.2670 

Random effects:
 Groups  Name        Variance Std.Dev.
 exp:box (Intercept) 1.06702  1.033   
 leaf    (Intercept) 0.06504  0.255   
Number of obs: 445, groups:  exp:box, 28; leaf, 16

Fixed effects:
            Estimate Std. Error z value Pr(>|z|)    
(Intercept)  0.54443    0.20814   2.616  0.00891 ** 
Longitude    0.19097    0.03597   5.309  1.1e-07 ***
---
Signif. codes:  0 ‘***’ 0.001 ‘**’ 0.01 ‘*’ 0.05 ‘.’ 0.1 ‘ ’ 1

Correlation of Fixed Effects:
          (Intr)
Longitude -0.001

######################################################################


> model4 <- glmer(y~Latitude+Longitude+(1|leaf)+(1|exp:box),family=binomial)
> summary(model4)
Generalized linear mixed model fit by maximum likelihood (Laplace Approximation) ['glmerMod']
 Family: binomial  ( logit )
Formula: y ~ Latitude + Longitude + (1 | leaf) + (1 | exp:box)

     AIC      BIC   logLik deviance df.resid 
  2703.9   2724.4  -1346.9   2693.9      440 

Scaled residuals: 
    Min      1Q  Median      3Q     Max 
-5.1867 -1.2645  0.1498  1.2628  6.0638 

Random effects:
 Groups  Name        Variance Std.Dev.
 exp:box (Intercept) 1.00653  1.0033  
 leaf    (Intercept) 0.04962  0.2228  
Number of obs: 445, groups:  exp:box, 28; leaf, 16

Fixed effects:
            Estimate Std. Error z value Pr(>|z|)    
(Intercept)  0.57568    0.20060   2.870  0.00411 ** 
Latitude    -0.38536    0.03675 -10.485  < 2e-16 ***
Longitude    0.09746    0.03750   2.599  0.00936 ** 
---
Signif. codes:  0 ‘***’ 0.001 ‘**’ 0.01 ‘*’ 0.05 ‘.’ 0.1 ‘ ’ 1

Correlation of Fixed Effects:
          (Intr) Latitd
Latitude  -0.021       
Longitude -0.009  0.243

######################################################################


> model5 <- glmer(y~Latitude*Longitude+(1|leaf)+(1|exp:box),family=binomial)
> summary(model5)
Generalized linear mixed model fit by maximum likelihood (Laplace Approximation) ['glmerMod']
 Family: binomial  ( logit )
Formula: y ~ Latitude * Longitude + (1 | leaf) + (1 | exp:box)

     AIC      BIC   logLik deviance df.resid 
  2705.8   2730.4  -1346.9   2693.8      439 

Scaled residuals: 
    Min      1Q  Median      3Q     Max 
-5.1579 -1.2522  0.1635  1.2635  6.0906 

Random effects:
 Groups  Name        Variance Std.Dev.
 exp:box (Intercept) 1.0051   1.0026  
 leaf    (Intercept) 0.0499   0.2234  
Number of obs: 445, groups:  exp:box, 28; leaf, 16

Fixed effects:
                   Estimate Std. Error z value Pr(>|z|)    
(Intercept)         0.58131    0.20150   2.885  0.00392 ** 
Latitude           -0.36412    0.08364  -4.354 1.34e-05 ***
Longitude           0.11176    0.06298   1.774  0.07598 .  
Latitude:Longitude  0.02883    0.10201   0.283  0.77744    
---
Signif. codes:  0 ‘***’ 0.001 ‘**’ 0.01 ‘*’ 0.05 ‘.’ 0.1 ‘ ’ 1

Correlation of Fixed Effects:
            (Intr) Latitd Longtd
Latitude    0.080               
Longitude   0.074  0.785        
Lattd:Lngtd 0.099  0.898  0.803 

######################################################################


> summary(model6)
Generalized linear mixed model fit by maximum likelihood (Laplace Approximation) ['glmerMod']
 Family: binomial  ( logit )
Formula: y ~ Latitude + Longitude + Altitude + Annual.Precip + Mean.Temp.Wettest.Q +  
    +Mean.Temp.Cold.Q + (1 | leaf) + (1 | exp:box)

     AIC      BIC   logLik deviance df.resid 
  2641.8   2678.7  -1311.9   2623.8      436 

Scaled residuals: 
    Min      1Q  Median      3Q     Max 
-5.4467 -1.2873  0.1584  1.2217  5.2477 

Random effects:
 Groups  Name        Variance Std.Dev.
 exp:box (Intercept) 1.00770  1.0038  
 leaf    (Intercept) 0.06702  0.2589  
Number of obs: 445, groups:  exp:box, 28; leaf, 16

Fixed effects:
                    Estimate Std. Error z value Pr(>|z|)    
(Intercept)          0.57661    0.20343   2.834  0.00459 ** 
Latitude            -0.47116    0.04885  -9.644  < 2e-16 ***
Longitude           17.37641    2.49444   6.966 3.26e-12 ***
Altitude            -7.38395    1.25036  -5.905 3.52e-09 ***
Annual.Precip        9.12457    1.36839   6.668 2.59e-11 ***
Mean.Temp.Wettest.Q  3.19554    0.45874   6.966 3.26e-12 ***
Mean.Temp.Cold.Q    10.15202    1.38144   7.349 2.00e-13 ***
---
Signif. codes:  0 ‘***’ 0.001 ‘**’ 0.01 ‘*’ 0.05 ‘.’ 0.1 ‘ ’ 1

Correlation of Fixed Effects:
            (Intr) Latitd Longtd Altitd Annl.P M.T.W.
Latitude    -0.018                                   
Longitude    0.005 -0.266                            
Altitude    -0.005  0.183 -0.965                     
Annual.Prcp  0.005 -0.269  0.998 -0.977              
Mn.Tmp.Wt.Q  0.006 -0.305  0.991 -0.961  0.992       
Mn.Tmp.Cl.Q  0.006 -0.318  0.976 -0.885  0.962  0.960
convergence code: 0
Model failed to converge with max|grad| = 0.0211538 (tol = 0.001, component 1)


######################################################################


> model7 <- glmer(y~Altitude+(1|leaf)+(1|exp:box),family=binomial)
> summary(model7)
Generalized linear mixed model fit by maximum likelihood (Laplace Approximation) ['glmerMod']
 Family: binomial  ( logit )
Formula: y ~ Altitude + (1 | leaf) + (1 | exp:box)

     AIC      BIC   logLik deviance df.resid 
  2843.3   2859.7  -1417.7   2835.3      441 

Scaled residuals: 
    Min      1Q  Median      3Q     Max 
-5.3313 -1.2966  0.1592  1.4127  5.2856 

Random effects:
 Groups  Name        Variance Std.Dev.
 exp:box (Intercept) 1.05380  1.0265  
 leaf    (Intercept) 0.07585  0.2754  
Number of obs: 445, groups:  exp:box, 28; leaf, 16

Fixed effects:
            Estimate Std. Error z value Pr(>|z|)   
(Intercept)  0.54931    0.20862   2.633  0.00846 **
Altitude    -0.02130    0.03504  -0.608  0.54332   
---
Signif. codes:  0 ‘***’ 0.001 ‘**’ 0.01 ‘*’ 0.05 ‘.’ 0.1 ‘ ’ 1

Correlation of Fixed Effects:
         (Intr)
Altitude -0.008

######################################################################


> model8 <- glmer(y~Annual.Mean.Temp+(1|leaf)+(1|exp:box),family=binomial)
> summary(model8)
Generalized linear mixed model fit by maximum likelihood (Laplace Approximation) ['glmerMod']
 Family: binomial  ( logit )
Formula: y ~ Annual.Mean.Temp + (1 | leaf) + (1 | exp:box)

     AIC      BIC   logLik deviance df.resid 
  2843.5   2859.9  -1417.8   2835.5      441 

Scaled residuals: 
    Min      1Q  Median      3Q     Max 
-5.4184 -1.3139  0.1501  1.4257  5.1711 

Random effects:
 Groups  Name        Variance Std.Dev.
 exp:box (Intercept) 1.05709  1.0281  
 leaf    (Intercept) 0.07537  0.2745  
Number of obs: 445, groups:  exp:box, 28; leaf, 16

Fixed effects:
                 Estimate Std. Error z value Pr(>|z|)   
(Intercept)       0.54767    0.20883   2.623  0.00873 **
Annual.Mean.Temp -0.01426    0.03515  -0.406  0.68502   
---
Signif. codes:  0 ‘***’ 0.001 ‘**’ 0.01 ‘*’ 0.05 ‘.’ 0.1 ‘ ’ 1

Correlation of Fixed Effects:
            (Intr)
Annl.Mn.Tmp 0.007 

######################################################################


> summary(model9)
Generalized linear mixed model fit by maximum likelihood (Laplace Approximation) ['glmerMod']
 Family: binomial  ( logit )
Formula: y ~ Annual.Precip + (1 | leaf) + (1 | exp:box)

     AIC      BIC   logLik deviance df.resid 
  2784.2   2800.6  -1388.1   2776.2      441 

Scaled residuals: 
    Min      1Q  Median      3Q     Max 
-5.7527 -1.2374  0.1656  1.3380  5.1619 

Random effects:
 Groups  Name        Variance Std.Dev.
 exp:box (Intercept) 1.02473  1.0123  
 leaf    (Intercept) 0.04949  0.2225  
Number of obs: 445, groups:  exp:box, 28; leaf, 16

Fixed effects:
              Estimate Std. Error z value Pr(>|z|)    
(Intercept)    0.55995    0.20211   2.771   0.0056 ** 
Annual.Precip -0.26451    0.03447  -7.675 1.66e-14 ***
---
Signif. codes:  0 ‘***’ 0.001 ‘**’ 0.01 ‘*’ 0.05 ‘.’ 0.1 ‘ ’ 1

Correlation of Fixed Effects:
            (Intr)
Annual.Prcp -0.009

######################################################################


> model10 <- glmer(y~group+(1|leaf)+(1|exp:box),family=binomial)
> summary(model10)
Generalized linear mixed model fit by maximum likelihood (Laplace Approximation) ['glmerMod']
 Family: binomial  ( logit )
Formula: y ~ group + (1 | leaf) + (1 | exp:box)

     AIC      BIC   logLik deviance df.resid 
  2705.0   2725.5  -1347.5   2695.0      440 

Scaled residuals: 
    Min      1Q  Median      3Q     Max 
-5.9267 -1.3054  0.1804  1.2950  5.7745 

Random effects:
 Groups  Name        Variance Std.Dev.
 exp:box (Intercept) 1.0431   1.0213  
 leaf    (Intercept) 0.0591   0.2431  
Number of obs: 445, groups:  exp:box, 28; leaf, 16

Fixed effects:
            Estimate Std. Error z value Pr(>|z|)    
(Intercept)  0.10176    0.20849   0.488    0.626    
groupCOAST   0.75668    0.08389   9.019   <2e-16 ***
groupMOUNT   0.84121    0.08175  10.291   <2e-16 ***
---
Signif. codes:  0 ‘***’ 0.001 ‘**’ 0.01 ‘*’ 0.05 ‘.’ 0.1 ‘ ’ 1

Correlation of Fixed Effects:
           (Intr) gCOAST
groupCOAST -0.140       
groupSOUTH -0.150  0.358


######################################################################
######################################################################
######################################################################

FUSARIUM MODELS:

> model1 <- glmer(y~accession+(1|leaf)+(1|exp:box),family=binomial)
> summary(model1)
Generalized linear mixed model fit by maximum likelihood (Laplace Approximation) ['glmerMod']
 Family: binomial  ( logit )
Formula: y ~ accession + (1 | leaf) + (1 | exp:box)

     AIC      BIC   logLik deviance df.resid 
  2307.6   2342.9  -1144.8   2289.6      367 

Scaled residuals: 
    Min      1Q  Median      3Q     Max 
-6.5032 -1.4651 -0.0526  1.3388  5.5608 

Random effects:
 Groups  Name        Variance Std.Dev.
 exp:box (Intercept) 0.5534   0.7439  
 leaf    (Intercept) 0.1297   0.3602  
Number of obs: 376, groups:  exp:box, 25; leaf, 17

Fixed effects:
                Estimate Std. Error z value Pr(>|z|)    
(Intercept)     -0.07134    0.20721  -0.344    0.731    
accessionLA2931 -0.10738    0.16161  -0.664    0.506    
accessionLA2932  0.78253    0.17146   4.564 5.02e-06 ***
accessionLA3111  1.11537    0.16826   6.629 3.38e-11 ***
accessionLA4107 -0.71985    0.16189  -4.447 8.73e-06 ***
accessionLA4117 -0.88139    0.17376  -5.072 3.93e-07 ***
accessionLA4330 -0.02266    0.15657  -0.145    0.885    
---
Signif. codes:  0 ‘***’ 0.001 ‘**’ 0.01 ‘*’ 0.05 ‘.’ 0.1 ‘ ’ 1

Correlation of Fixed Effects:
            (Intr) aLA2931 aLA2932 aLA311 aLA410 aLA411
accssLA2931 -0.374                                     
accssLA2932 -0.373  0.549                              
accssLA3111 -0.370  0.514   0.525                      
accssLA4107 -0.386  0.450   0.444   0.480              
accssLA4117 -0.388  0.426   0.435   0.418  0.514       
accssLA4330 -0.407  0.462   0.449   0.424  0.544  0.598

######################################################################


> model2 <- glmer(y~Latitude+(1|leaf)+(1|exp:box),family=binomial)
> summary(model2)
Generalized linear mixed model fit by maximum likelihood (Laplace Approximation) ['glmerMod']
 Family: binomial  ( logit )
Formula: y ~ Latitude + (1 | leaf) + (1 | exp:box)

     AIC      BIC   logLik deviance df.resid 
  2431.3   2447.1  -1211.7   2423.3      372 

Scaled residuals: 
    Min      1Q  Median      3Q     Max 
-4.9269 -1.4834 -0.0275  1.5097  5.9388 

Random effects:
 Groups  Name        Variance Std.Dev.
 exp:box (Intercept) 0.5514   0.7426  
 leaf    (Intercept) 0.1237   0.3517  
Number of obs: 376, groups:  exp:box, 25; leaf, 17

Fixed effects:
            Estimate Std. Error z value Pr(>|z|)    
(Intercept) -0.07975    0.17691  -0.451    0.652    
Latitude     0.37407    0.04360   8.580   <2e-16 ***
---
Signif. codes:  0 ‘***’ 0.001 ‘**’ 0.01 ‘*’ 0.05 ‘.’ 0.1 ‘ ’ 1

Correlation of Fixed Effects:
         (Intr)
Latitude -0.002

######################################################################


> model3 <- glmer(y~Longitude+(1|leaf)+(1|exp:box),family=binomial)
> summary(model3)
Generalized linear mixed model fit by maximum likelihood (Laplace Approximation) ['glmerMod']
 Family: binomial  ( logit )
Formula: y ~ Longitude + (1 | leaf) + (1 | exp:box)

     AIC      BIC   logLik deviance df.resid 
  2490.8   2506.6  -1241.4   2482.8      372 

Scaled residuals: 
    Min      1Q  Median      3Q     Max 
-4.8989 -1.6188 -0.0947  1.5725  5.9917 

Random effects:
 Groups  Name        Variance Std.Dev.
 exp:box (Intercept) 0.6347   0.7967  
 leaf    (Intercept) 0.1266   0.3558  
Number of obs: 376, groups:  exp:box, 25; leaf, 17

Fixed effects:
            Estimate Std. Error z value Pr(>|z|)    
(Intercept) -0.07607    0.18652  -0.408    0.683    
Longitude   -0.17681    0.04468  -3.957 7.59e-05 ***
---
Signif. codes:  0 ‘***’ 0.001 ‘**’ 0.01 ‘*’ 0.05 ‘.’ 0.1 ‘ ’ 1

Correlation of Fixed Effects:
          (Intr)
Longitude -0.005

######################################################################


> model4 <- glmer(y~Latitude+Longitude+(1|leaf)+(1|exp:box),family=binomial)
> summary(model4)
Generalized linear mixed model fit by maximum likelihood (Laplace Approximation) ['glmerMod']
 Family: binomial  ( logit )
Formula: y ~ Latitude + Longitude + (1 | leaf) + (1 | exp:box)

     AIC      BIC   logLik deviance df.resid 
  2420.6   2440.3  -1205.3   2410.6      371 

Scaled residuals: 
    Min      1Q  Median      3Q     Max 
-4.6864 -1.5344 -0.0669  1.4973  5.7199 

Random effects:
 Groups  Name        Variance Std.Dev.
 exp:box (Intercept) 0.5519   0.7429  
 leaf    (Intercept) 0.1277   0.3573  
Number of obs: 376, groups:  exp:box, 25; leaf, 17

Fixed effects:
            Estimate Std. Error z value Pr(>|z|)    
(Intercept) -0.07337    0.17768  -0.413 0.679679    
Latitude     0.36510    0.04345   8.403  < 2e-16 ***
Longitude   -0.16190    0.04544  -3.563 0.000366 ***
---
Signif. codes:  0 ‘***’ 0.001 ‘**’ 0.01 ‘*’ 0.05 ‘.’ 0.1 ‘ ’ 1

Correlation of Fixed Effects:
          (Intr) Latitd
Latitude  -0.001       
Longitude -0.007  0.045

######################################################################


> model5 <- glmer(y~Latitude*Longitude+(1|leaf)+(1|exp:box),family=binomial)
> summary(model5)
Generalized linear mixed model fit by maximum likelihood (Laplace Approximation) ['glmerMod']
 Family: binomial  ( logit )
Formula: y ~ Latitude * Longitude + (1 | leaf) + (1 | exp:box)

     AIC      BIC   logLik deviance df.resid 
  2419.1   2442.6  -1203.5   2407.1      370 

Scaled residuals: 
    Min      1Q  Median      3Q     Max 
-4.9754 -1.5042 -0.0639  1.4891  5.8880 

Random effects:
 Groups  Name        Variance Std.Dev.
 exp:box (Intercept) 0.5437   0.7374  
 leaf    (Intercept) 0.1256   0.3544  
Number of obs: 376, groups:  exp:box, 25; leaf, 17

Fixed effects:
                   Estimate Std. Error z value Pr(>|z|)    
(Intercept)        -0.02205    0.17850  -0.124   0.9017    
Latitude            0.56144    0.11292   4.972 6.62e-07 ***
Longitude          -0.05252    0.07362  -0.713   0.4756    
Latitude:Longitude  0.24894    0.13199   1.886   0.0593 .  
---
Signif. codes:  0 ‘***’ 0.001 ‘**’ 0.01 ‘*’ 0.05 ‘.’ 0.1 ‘ ’ 1

Correlation of Fixed Effects:
            (Intr) Latitd Longtd
Latitude    0.141               
Longitude   0.117  0.735        
Lattd:Lngtd 0.153  0.923  0.786 

######################################################################


> summary(model6)
Generalized linear mixed model fit by maximum likelihood (Laplace Approximation) ['glmerMod']
 Family: binomial  ( logit )
Formula: y ~ Latitude + Longitude + Altitude + Annual.Precip + Mean.Temp.Wettest.Q +  
    +Mean.Temp.Cold.Q + (1 | leaf) + (1 | exp:box)

     AIC      BIC   logLik deviance df.resid 
  2641.8   2678.7  -1311.9   2623.8      436 

Scaled residuals: 
    Min      1Q  Median      3Q     Max 
-5.4467 -1.2873  0.1584  1.2217  5.2477 

Random effects:
 Groups  Name        Variance Std.Dev.
 exp:box (Intercept) 1.00770  1.0038  
 leaf    (Intercept) 0.06702  0.2589  
Number of obs: 445, groups:  exp:box, 28; leaf, 16

Fixed effects:
                    Estimate Std. Error z value Pr(>|z|)    
(Intercept)          0.57661    0.20343   2.834  0.00459 ** 
Latitude            -0.47116    0.04885  -9.644  < 2e-16 ***
Longitude           17.37641    2.49444   6.966 3.26e-12 ***
Altitude            -7.38395    1.25036  -5.905 3.52e-09 ***
Annual.Precip        9.12457    1.36839   6.668 2.59e-11 ***
Mean.Temp.Wettest.Q  3.19554    0.45874   6.966 3.26e-12 ***
Mean.Temp.Cold.Q    10.15202    1.38144   7.349 2.00e-13 ***
---
Signif. codes:  0 ‘***’ 0.001 ‘**’ 0.01 ‘*’ 0.05 ‘.’ 0.1 ‘ ’ 1

Correlation of Fixed Effects:
            (Intr) Latitd Longtd Altitd Annl.P M.T.W.
Latitude    -0.018                                   
Longitude    0.005 -0.266                            
Altitude    -0.005  0.183 -0.965                     
Annual.Prcp  0.005 -0.269  0.998 -0.977              
Mn.Tmp.Wt.Q  0.006 -0.305  0.991 -0.961  0.992       
Mn.Tmp.Cl.Q  0.006 -0.318  0.976 -0.885  0.962  0.960
convergence code: 0

######################################################################


> model7 <- glmer(y~Altitude+(1|leaf)+(1|exp:box),family=binomial)
> summary(model7)
Generalized linear mixed model fit by maximum likelihood (Laplace Approximation) ['glmerMod']
 Family: binomial  ( logit )
Formula: y ~ Altitude + (1 | leaf) + (1 | exp:box)

     AIC      BIC   logLik deviance df.resid 
  2503.5   2519.2  -1247.7   2495.5      372 

Scaled residuals: 
    Min      1Q  Median      3Q     Max 
-5.4274 -1.6173 -0.0704  1.6169  5.8371 

Random effects:
 Groups  Name        Variance Std.Dev.
 exp:box (Intercept) 0.6577   0.8110  
 leaf    (Intercept) 0.1291   0.3594  
Number of obs: 376, groups:  exp:box, 25; leaf, 17

Fixed effects:
            Estimate Std. Error z value Pr(>|z|)  
(Intercept) -0.08463    0.18936  -0.447   0.6549  
Altitude     0.07119    0.04078   1.746   0.0809 .
---
Signif. codes:  0 ‘***’ 0.001 ‘**’ 0.01 ‘*’ 0.05 ‘.’ 0.1 ‘ ’ 1

Correlation of Fixed Effects:
         (Intr)
Altitude -0.009

######################################################################


> model8 <- glmer(y~Annual.Mean.Temp+(1|leaf)+(1|exp:box),family=binomial)
> summary(model8)
Generalized linear mixed model fit by maximum likelihood (Laplace Approximation) ['glmerMod']
 Family: binomial  ( logit )
Formula: y ~ Annual.Mean.Temp + (1 | leaf) + (1 | exp:box)

     AIC      BIC   logLik deviance df.resid 
  2506.5   2522.2  -1249.3   2498.5      372 

Scaled residuals: 
    Min      1Q  Median      3Q     Max 
-5.2536 -1.6174 -0.0154  1.5954  5.7910 

Random effects:
 Groups  Name        Variance Std.Dev.
 exp:box (Intercept) 0.651    0.8069  
 leaf    (Intercept) 0.129    0.3592  
Number of obs: 376, groups:  exp:box, 25; leaf, 17

Fixed effects:
                  Estimate Std. Error z value Pr(>|z|)
(Intercept)      -0.081598   0.188638  -0.433    0.665
Annual.Mean.Temp  0.006754   0.041525   0.163    0.871

Correlation of Fixed Effects:
            (Intr)
Annl.Mn.Tmp 0.009 

######################################################################


> model9 <- glmer(y~Annual.Precip+(1|leaf)+(1|exp:box),family=binomial)
> summary(model9)
Generalized linear mixed model fit by maximum likelihood (Laplace Approximation) ['glmerMod']
 Family: binomial  ( logit )
Formula: y ~ Annual.Precip + (1 | leaf) + (1 | exp:box)

     AIC      BIC   logLik deviance df.resid 
  2457.1   2472.8  -1224.5   2449.1      372 

Scaled residuals: 
    Min      1Q  Median      3Q     Max 
-6.0011 -1.5828 -0.0729  1.4843  6.5681 

Random effects:
 Groups  Name        Variance Std.Dev.
 exp:box (Intercept) 0.6805   0.8249  
 leaf    (Intercept) 0.1201   0.3465  
Number of obs: 376, groups:  exp:box, 25; leaf, 17

Fixed effects:
              Estimate Std. Error z value Pr(>|z|)    
(Intercept)   -0.08346    0.19036  -0.438    0.661    
Annual.Precip  0.29096    0.04221   6.893 5.45e-12 ***
---
Signif. codes:  0 ‘***’ 0.001 ‘**’ 0.01 ‘*’ 0.05 ‘.’ 0.1 ‘ ’ 1

Correlation of Fixed Effects:
            (Intr)
Annual.Prcp 0.002 

######################################################################


> model10 <- glmer(y~group+(1|leaf)+(1|exp:box),family=binomial)
> summary(model10)
Generalized linear mixed model fit by maximum likelihood (Laplace Approximation) ['glmerMod']
 Family: binomial  ( logit )
Formula: y ~ group + (1 | leaf) + (1 | exp:box)

     AIC      BIC   logLik deviance df.resid 
  2489.7   2509.3  -1239.8   2479.7      371 

Scaled residuals: 
    Min      1Q  Median      3Q     Max 
-5.5457 -1.5795 -0.1208  1.6033  5.9027 

Random effects:
 Groups  Name        Variance Std.Dev.
 exp:box (Intercept) 0.5790   0.7609  
 leaf    (Intercept) 0.1216   0.3487  
Number of obs: 376, groups:  exp:box, 25; leaf, 17

Fixed effects:
            Estimate Std. Error z value Pr(>|z|)    
(Intercept)   0.1605     0.1881   0.853  0.39354    
groupCOAST   -0.3008     0.0993  -3.029  0.00245 ** 
groupSOUTH   -0.4869     0.1172  -4.156 3.24e-05 ***
---
Signif. codes:  0 ‘***’ 0.001 ‘**’ 0.01 ‘*’ 0.05 ‘.’ 0.1 ‘ ’ 1

Correlation of Fixed Effects:
           (Intr) gCOAST
groupCOAST -0.237       
groupSOUTH -0.268  0.451
######################################################################
######################################################################
######################################################################
PHYTOPHTHORA MODELS: 

> model1 <- glmer(y~accession+(1|leaf)+(1|exp:box),family=binomial)
> summary(model1)
Generalized linear mixed model fit by maximum likelihood (Laplace Approximation) ['glmerMod']
 Family: binomial  ( logit )
Formula: y ~ accession + (1 | leaf) + (1 | exp:box)

     AIC      BIC   logLik deviance df.resid 
  1893.3   1928.6   -937.6   1875.3      366 

Scaled residuals: 
    Min      1Q  Median      3Q     Max 
-6.5314 -1.2215 -0.1257  1.1224  5.0222 

Random effects:
 Groups  Name        Variance Std.Dev.
 exp:box (Intercept) 0.80113  0.8951  
 leaf    (Intercept) 0.01756  0.1325  
Number of obs: 375, groups:  exp:box, 26; leaf, 17

Fixed effects:
                Estimate Std. Error z value Pr(>|z|)    
(Intercept)      -0.7864     0.2135  -3.683  0.00023 ***
accessionLA2931   0.2604     0.1584   1.644  0.10017    
accessionLA2932   0.7301     0.1685   4.334 1.47e-05 ***
accessionLA3111  -0.2629     0.1705  -1.542  0.12305    
accessionLA4107   0.2602     0.1732   1.502  0.13303    
accessionLA4117   0.4233     0.1648   2.569  0.01020 *  
accessionLA4330   1.2323     0.1634   7.541 4.68e-14 ***
---
Signif. codes:  0 ‘***’ 0.001 ‘**’ 0.01 ‘*’ 0.05 ‘.’ 0.1 ‘ ’ 1

Correlation of Fixed Effects:
            (Intr) aLA2931 aLA2932 aLA311 aLA410 aLA411
accssLA2931 -0.378                                     
accssLA2932 -0.383  0.520                              
accssLA3111 -0.380  0.524   0.516                      
accssLA4107 -0.405  0.476   0.504   0.528              
accssLA4117 -0.402  0.446   0.470   0.468  0.570       
accssLA4330 -0.386  0.430   0.449   0.421  0.526  0.578

######################################################################


> model2 <- glmer(y~Latitude+(1|leaf)+(1|exp:box),family=binomial)
> summary(model2)
Generalized linear mixed model fit by maximum likelihood (Laplace Approximation) ['glmerMod']
 Family: binomial  ( logit )
Formula: y ~ Latitude + (1 | leaf) + (1 | exp:box)

     AIC      BIC   logLik deviance df.resid 
  1958.3   1974.0   -975.1   1950.3      371 

Scaled residuals: 
    Min      1Q  Median      3Q     Max 
-4.6759 -1.3209 -0.2128  1.1116  4.7940 

Random effects:
 Groups  Name        Variance Std.Dev.
 exp:box (Intercept) 0.80345  0.8964  
 leaf    (Intercept) 0.02615  0.1617  
Number of obs: 375, groups:  exp:box, 26; leaf, 17

Fixed effects:
            Estimate Std. Error z value Pr(>|z|)    
(Intercept) -0.39145    0.18502  -2.116   0.0344 *  
Latitude    -0.23864    0.04479  -5.328 9.96e-08 ***
---
Signif. codes:  0 ‘***’ 0.001 ‘**’ 0.01 ‘*’ 0.05 ‘.’ 0.1 ‘ ’ 1

Correlation of Fixed Effects:
         (Intr)
Latitude -0.002

######################################################################


> model3 <- glmer(y~Longitude+(1|leaf)+(1|exp:box),family=binomial)
> summary(model3)
Generalized linear mixed model fit by maximum likelihood (Laplace Approximation) ['glmerMod']
 Family: binomial  ( logit )
Formula: y ~ Longitude + (1 | leaf) + (1 | exp:box)

     AIC      BIC   logLik deviance df.resid 
  1965.8   1981.6   -978.9   1957.8      371 

Scaled residuals: 
    Min      1Q  Median      3Q     Max 
-5.0753 -1.3791 -0.3591  1.1371  5.3956 

Random effects:
 Groups  Name        Variance Std.Dev.
 exp:box (Intercept) 0.74427  0.8627  
 leaf    (Intercept) 0.02074  0.1440  
Number of obs: 375, groups:  exp:box, 26; leaf, 17

Fixed effects:
            Estimate Std. Error z value Pr(>|z|)    
(Intercept) -0.39605    0.17780  -2.227   0.0259 *  
Longitude    0.20705    0.04494   4.607 4.08e-06 ***
---
Signif. codes:  0 ‘***’ 0.001 ‘**’ 0.01 ‘*’ 0.05 ‘.’ 0.1 ‘ ’ 1

Correlation of Fixed Effects:
          (Intr)
Longitude -0.001

######################################################################


> model4 <- glmer(y~Latitude+Longitude+(1|leaf)+(1|exp:box),family=binomial)
> summary(model4)
Generalized linear mixed model fit by maximum likelihood (Laplace Approximation) ['glmerMod']
 Family: binomial  ( logit )
Formula: y ~ Latitude + Longitude + (1 | leaf) + (1 | exp:box)

     AIC      BIC   logLik deviance df.resid 
  1945.4   1965.1   -967.7   1935.4      370 

Scaled residuals: 
    Min      1Q  Median      3Q     Max 
-4.9145 -1.3187 -0.1906  1.1048  4.8487 

Random effects:
 Groups  Name        Variance Std.Dev.
 exp:box (Intercept) 0.77501  0.8803  
 leaf    (Intercept) 0.02279  0.1510  
Number of obs: 375, groups:  exp:box, 26; leaf, 17

Fixed effects:
            Estimate Std. Error z value Pr(>|z|)    
(Intercept) -0.38984    0.18148  -2.148 0.031705 *  
Latitude    -0.21451    0.04548  -4.716  2.4e-06 ***
Longitude    0.17551    0.04545   3.862 0.000113 ***
---
Signif. codes:  0 ‘***’ 0.001 ‘**’ 0.01 ‘*’ 0.05 ‘.’ 0.1 ‘ ’ 1

Correlation of Fixed Effects:
          (Intr) Latitd
Latitude  -0.002       
Longitude -0.001  0.133

######################################################################


> model5 <- glmer(y~Latitude*Longitude+(1|leaf)+(1|exp:box),family=binomial)
> summary(model5)
Generalized linear mixed model fit by maximum likelihood (Laplace Approximation) ['glmerMod']
 Family: binomial  ( logit )
Formula: y ~ Latitude * Longitude + (1 | leaf) + (1 | exp:box)

     AIC      BIC   logLik deviance df.resid 
  1947.4   1971.0   -967.7   1935.4      369 

Scaled residuals: 
    Min      1Q  Median      3Q     Max 
-4.9075 -1.3222 -0.1861  1.1005  4.8358 

Random effects:
 Groups  Name        Variance Std.Dev.
 exp:box (Intercept) 0.77543  0.8806  
 leaf    (Intercept) 0.02284  0.1511  
Number of obs: 375, groups:  exp:box, 26; leaf, 17

Fixed effects:
                   Estimate Std. Error z value Pr(>|z|)  
(Intercept)        -0.39398    0.18346  -2.147   0.0318 *
Latitude           -0.23136    0.11665  -1.984   0.0473 *
Longitude           0.16665    0.07254   2.297   0.0216 *
Latitude:Longitude -0.02029    0.12935  -0.157   0.8754  
---
Signif. codes:  0 ‘***’ 0.001 ‘**’ 0.01 ‘*’ 0.05 ‘.’ 0.1 ‘ ’ 1

Correlation of Fixed Effects:
            (Intr) Latitd Longtd
Latitude    0.132               
Longitude   0.112  0.750        
Lattd:Lngtd 0.145  0.921  0.779 #

######################################################################


> summary(model6)
Generalized linear mixed model fit by maximum likelihood (Laplace Approximation) ['glmerMod']
 Family: binomial  ( logit )
Formula: y ~ Latitude + Longitude + Altitude + Annual.Precip + Mean.Temp.Wettest.Q +  
    +Mean.Temp.Cold.Q + (1 | leaf) + (1 | exp:box)

     AIC      BIC   logLik deviance df.resid 
  1893.3   1928.6   -937.6   1875.3      366 

Scaled residuals: 
    Min      1Q  Median      3Q     Max 
-6.5163 -1.2214 -0.1277  1.1226  5.0198 

Random effects:
 Groups  Name        Variance Std.Dev.
 exp:box (Intercept) 0.80104  0.8950  
 leaf    (Intercept) 0.01758  0.1326  
Number of obs: 375, groups:  exp:box, 26; leaf, 17

Fixed effects:
                    Estimate Std. Error z value Pr(>|z|)    
(Intercept)         -0.39830    0.18346  -2.171   0.0299 *  
Latitude            -0.29494    0.06275  -4.700 2.60e-06 ***
Longitude           17.31035    3.10750   5.571 2.54e-08 ***
Altitude            -6.52528    1.58251  -4.123 3.73e-05 ***
Annual.Precip        8.31471    1.60703   5.174 2.29e-07 ***
Mean.Temp.Wettest.Q  3.07197    0.56647   5.423 5.86e-08 ***
Mean.Temp.Cold.Q    10.59706    1.65222   6.414 1.42e-10 ***
---
Signif. codes:  0 ‘***’ 0.001 ‘**’ 0.01 ‘*’ 0.05 ‘.’ 0.1 ‘ ’ 1

Correlation of Fixed Effects:
            (Intr) Latitd Longtd Altitd Annl.P M.T.W.
Latitude     0.002                                   
Longitude   -0.005 -0.142                            
Altitude     0.004  0.046 -0.966                     
Annual.Prcp -0.005 -0.146  0.998 -0.978              
Mn.Tmp.Wt.Q -0.006 -0.172  0.991 -0.961  0.992       
Mn.Tmp.Cl.Q -0.006 -0.218  0.973 -0.882  0.959  0.958
convergence code: 0
Model failed to converge with max|grad| = 0.0387411 (tol = 0.001, component 1)

######################################################################


> model7 <- glmer(y~Altitude+(1|leaf)+(1|exp:box),family=binomial)
> summary(model7)
Generalized linear mixed model fit by maximum likelihood (Laplace Approximation) ['glmerMod']
 Family: binomial  ( logit )
Formula: y ~ Altitude + (1 | leaf) + (1 | exp:box)

     AIC      BIC   logLik deviance df.resid 
  1985.1   2000.8   -988.5   1977.1      371 

Scaled residuals: 
    Min      1Q  Median      3Q     Max 
-4.8646 -1.3484 -0.2168  1.1001  5.2965 

Random effects:
 Groups  Name        Variance Std.Dev.
 exp:box (Intercept) 0.77068  0.8779  
 leaf    (Intercept) 0.02417  0.1555  
Number of obs: 375, groups:  exp:box, 26; leaf, 17

Fixed effects:
            Estimate Std. Error z value Pr(>|z|)  
(Intercept) -0.39874    0.18121  -2.200   0.0278 *
Altitude     0.05855    0.04157   1.409   0.1590  
---
Signif. codes:  0 ‘***’ 0.001 ‘**’ 0.01 ‘*’ 0.05 ‘.’ 0.1 ‘ ’ 1

Correlation of Fixed Effects:
         (Intr)
Altitude -0.002

######################################################################


> model8 <- glmer(y~Annual.Mean.Temp+(1|leaf)+(1|exp:box),family=binomial)
> summary(model8)
Generalized linear mixed model fit by maximum likelihood (Laplace Approximation) ['glmerMod']
 Family: binomial  ( logit )
Formula: y ~ Annual.Mean.Temp + (1 | leaf) + (1 | exp:box)

     AIC      BIC   logLik deviance df.resid 
  1984.1   1999.8   -988.0   1976.1      371 

Scaled residuals: 
    Min      1Q  Median      3Q     Max 
-4.8805 -1.3470 -0.2208  1.1091  5.3436 

Random effects:
 Groups  Name        Variance Std.Dev.
 exp:box (Intercept) 0.76660  0.8756  
 leaf    (Intercept) 0.02389  0.1546  
Number of obs: 375, groups:  exp:box, 26; leaf, 17

Fixed effects:
                 Estimate Std. Error z value Pr(>|z|)  
(Intercept)      -0.39853    0.18073  -2.205   0.0274 *
Annual.Mean.Temp -0.07312    0.04246  -1.722   0.0850 .
---
Signif. codes:  0 ‘***’ 0.001 ‘**’ 0.01 ‘*’ 0.05 ‘.’ 0.1 ‘ ’ 1

Correlation of Fixed Effects:
            (Intr)
Annl.Mn.Tmp 0.002 

######################################################################


> model9 <- glmer(y~Annual.Precip+(1|leaf)+(1|exp:box),family=binomial)
> summary(model9)
Generalized linear mixed model fit by maximum likelihood (Laplace Approximation) ['glmerMod']
 Family: binomial  ( logit )
Formula: y ~ Annual.Precip + (1 | leaf) + (1 | exp:box)

     AIC      BIC   logLik deviance df.resid 
  1968.4   1984.1   -980.2   1960.4      371 

Scaled residuals: 
    Min      1Q  Median      3Q     Max 
-4.7967 -1.3323 -0.1464  1.0735  4.8749 

Random effects:
 Groups  Name        Variance Std.Dev.
 exp:box (Intercept) 0.78719  0.8872  
 leaf    (Intercept) 0.02423  0.1556  
Number of obs: 375, groups:  exp:box, 26; leaf, 17

Fixed effects:
              Estimate Std. Error z value Pr(>|z|)    
(Intercept)   -0.39639    0.18299  -2.166   0.0303 *  
Annual.Precip -0.17844    0.04185  -4.264    2e-05 ***
---
Signif. codes:  0 ‘***’ 0.001 ‘**’ 0.01 ‘*’ 0.05 ‘.’ 0.1 ‘ ’ 1

Correlation of Fixed Effects:
            (Intr)
Annual.Prcp 0.003 

######################################################################


> model10 <- glmer(y~group+(1|leaf)+(1|exp:box),family=binomial)
> summary(model10)
Generalized linear mixed model fit by maximum likelihood (Laplace Approximation) ['glmerMod']
 Family: binomial  ( logit )
Formula: y ~ group + (1 | leaf) + (1 | exp:box)

     AIC      BIC   logLik deviance df.resid 
  1930.2   1949.8   -960.1   1920.2      370 

Scaled residuals: 
    Min      1Q  Median      3Q     Max 
-5.1703 -1.3067 -0.2075  1.0639  5.4537 

Random effects:
 Groups  Name        Variance Std.Dev.
 exp:box (Intercept) 0.80278  0.8960  
 leaf    (Intercept) 0.02359  0.1536  
Number of obs: 375, groups:  exp:box, 26; leaf, 17

Fixed effects:
            Estimate Std. Error z value Pr(>|z|)    
(Intercept)  -0.8105     0.1932  -4.195 2.73e-05 ***
groupCOAST    0.5333     0.1090   4.894 9.88e-07 ***
groupSOUTH    0.8713     0.1180   7.386 1.51e-13 ***
---
Signif. codes:  0 ‘***’ 0.001 ‘**’ 0.01 ‘*’ 0.05 ‘.’ 0.1 ‘ ’ 1

Correlation of Fixed Effects:
           (Intr) gCOAST
groupCOAST -0.240       
groupSOUTH -0.263  0.454
