# Supplementary material for: The wild tomato species Solanum chilense shows variation in pathogen resistance between geographically distinct populations
Source: PeerJ. 2017 Jan 18;5:e2910. doi: 10.7717/peerj.2910 (PMC5248578; doi:10.7717/peerj.2910)
Supplement: Data S7 [file peerj-05-2910-s007.gz]

Archive with 4 entries (4 files):
- Tub.fa
- SNAP-111751-0035.tif
- SNAP-112630-0036.tif
- SNAP-110258-0021.tif
