# Supplementary material for: The wild tomato species Solanum chilense shows variation in pathogen resistance between geographically distinct populations
Source: PeerJ. 2017 Jan 18;5:e2910. doi: 10.7717/peerj.2910 (PMC5248578; doi:10.7717/peerj.2910)
Supplement: Data S7 [file peerj-05-2910-s007.gz › Tub.fa]

>B-Tub_Plate2
CGGTACCTCCGAGCTCCAGCTCGAGCGCATGAGCGTCTACTTCAACGAGGTTTGTACCATCACTCCTGCCACGAAAGAAATACAAGCTCATACGTGTTTAGGCCTCCGGTAACAAGTATGTTCCCCGTGCCGTCCTCGTCGATCTCGAGCCCGGTACCATGGATGCCGTCCGTGCTGGTCCCTTCGGACAGCTTTTCCGACCCGACAACTTCGTTTTCGGTCAATCCGGTGCCGGAAACAACTGGGCCAAGGGTCATTACACTGAGGGAGCTGAACTTGTCGACAACGTTCTCGATGTCGTCCGCCGTGAGGCCGAGGGCTGCGACTGCCTCCAGGGTTTCCAAATCACCCACTCTCTCGGTGGTGGTACCGGTGCCGGTATGGGTACTCTGCTGATCTCCAAGATCCGTGAGGAGTTCCCCGACCGTATGATGGCAACTTTCTCCGTCGTTCCTTCTCCTAAGGTCTCCGATACCGTTGTTGAGCCCTACAACGCCACCCTCTCCGTCCATCAGCTGGTCGAGAACTCCGACGAGACCTTCTGTATCGATAACGAGGCCCTCTACGACATCTGCATGCGCACTCTCAAGCTGTCCAACCCCTCTTACGGCGACCTGAACTACCTTGTCTCCGCCGTCATGTCCGGCGTCACTACCTGTCTCCGTTTCCCCGGTCAGCTGAACTCTGACCTCCGAAAGCTCGCTGTGAACATGGTGCCCTTCCCCCGTCTGCACTTCTTCATGGTCGGATTCGCTCCCTTGACCAGCCGTGGTGCTCACTCTTTCCGCGCTGTCAGCGTTCCTGAGCTGACCCAGCAGATGTTCGACCCCAAGAACATGATGGCTGCTTCCGACTTCCGCAACGGTCGTTACTTGACCTGCTCTGCTATCTTCCGTGGCCGTGTCGCCATGAAGGAGGTTGAGGATCAGATGCGCAACGTTCAGAACAAGAACTCATCCTACTTCGTCGAGTGGATTCCTAAC
>B-Tub_Plate1
TACGAGCTCGGATCCACTAGTAACGGCCGCCAGTGTGCTGGAATTCGCCCTTGCTTTCTGGCAGACCATCTCCGGCGAGCACGGTCTCGACAGCAATGGTGTCTACAACGGTACCTCCGAGCTCCAGCTCGAGCGCATGAGCGTCTACTTCAACGAGGTTTGTACCATCACTCCTGCCACGAAAGAAATACAAGCTCATACGTGTTTAGGCCTCCGGTAACAAGTATGTTCCCCGTGCCGTCCTCGTCGATCTCGAGCCCGGTACCATGGATGCCGTCCGTGCTGGTCCCTTCGGACAGCTTTTCCGACCCGACAACTTCGTTTTCGGTCAATCCGGTGCCGGAAACAACTGGGCCAAGGGTCATTACACTGAGGGAGCTGAACTTGTCGACAACGTTCTCGATGTCGTCCGCCGTGAGGCCGAGGGCTGCGACTGCCTCCAGGGTTTCCAAATCACCCACTCTCTCGGTGGTGGTACCGGTGCCGGTATGGGTACTCTGCTGATCTCCAAGATCCGTGAGGAGTTCCCCGACCGTATGATGGCAACTTTCTCCGTCGTTCCTTCTCCTAAGGTCTCCGATACCGTTGTTGAGCCCTACAACGCCACCCTCTCCGTCCATCAGCTGGTCGAGAACTCCGACGAGACCTTCTGTATCGATAACGAGGCCCTCTACGACATCTGCATGCGCACTCTCAAGCTGTCCAACCCCTCTTACGGCGACCTGAACTACCTTGTCTCCGCCGTCATGTCCGGCGTCACTACCTGTCTCCGTTTCCCCGGTCAGCTGAACTCTGACCTCCGAAAGCTCGCTGTGAACATGGTGCCCTTCCCCCGTCTGCACTTCTTCATGGTCGGATTCGCTCCCTTGACCAGCCGTGGTGCTCACTCTTTCCGCGCTGTCAGCGTTCCTGAGCTGACCCAGCAGATGTTCGACCCCAAGAACATGATGGCTGCTTCCGACTTCCGCAACGGTCGTTACTTGACCTGCTCTGCTATCTTCCGTGGCCGTGTC
